# Supplementary material for: Subunit-Specific Reactivity of Autoantibodies Against Laminin-332 Reveals Direct Inflammatory Mechanisms on Keratinocytes
Source: Front Immunol. 2021 Nov 25;12:775412. doi: 10.3389/fimmu.2021.775412 (PMC8655097; doi:10.3389/fimmu.2021.775412)
Supplement: Supplementary file 2 [file Table_2.xlsx]

## Sheet: geneDEsign_results
Supplementary Table 2. Complete list of differentially expressed genes.
	Row	Gene name	baseMean	log2FoldChange	lfcSE	stat	pvalue	padj	LAM.pt1	LAM.pt2	LAM.pt3	LAM.pt4	H.IgG1	H.IgG2	H.IgG3
1	ENSG00000120738	EGR1	4882.97	-3.24766	0.0798114	-40.6917	0	0	1148.99	1008.96	1016.73	1033.73	10116.7	10158.7	9696.98
2	ENSG00000211445	GPX3	3579.42	-2.46525	0.0799062	-30.8518	5.30309e-209	5.87184e-205	1295.4	1150.38	1173.22	1255.65	6637.51	6991.98	6551.78
3	ENSG00000197043	ANXA6	4750.19	4.01572	0.131374	30.567	3.36665e-205	2.48515e-201	6502.47	7965.41	8849.62	8460.05	533.134	450.796	489.879
4	ENSG00000121742	GJB6	9827.7	-3.18338	0.118848	-26.7854	4.78244e-158	2.64768e-154	2478.35	2007.9	2000.12	2319.95	20557.2	21745.8	17684.6
5	ENSG00000044574	HSPA5	182258	3.37177	0.128328	26.2747	3.73141e-152	1.65264e-148	248482	319738	347553	273840	26992.4	29773.9	29424.7
6	ENSG00000221968	FADS3	3335.79	2.314	0.091092	25.4029	2.34083e-142	8.63962e-139	5087.19	4711.85	5161.43	5329.43	1079.1	931.275	1050.28
7	ENSG00000179218	CALR	73048.4	2.28546	0.090682	25.203	3.71048e-140	1.17384e-136	101348	122768	114977	104069	22757.9	22528.7	22889.9
8	ENSG00000166598	HSP90B1	94775.7	3.38425	0.138388	24.4547	4.48472e-132	1.24143e-128	133134	177515	178310	130011	15122.2	14841	14497
9	ENSG00000128228	SDF2L1	3082.59	2.64412	0.108952	24.2687	4.19691e-130	1.03267e-126	4283	5134.09	5357.74	4491.57	750.336	785.647	775.721
10	ENSG00000164687	FABP5	10230.9	-3.17382	0.133825	-23.7162	2.45129e-124	5.42838e-121	2800.87	2187.43	2306.62	1923.67	19754.6	22464.7	20178.1
11	ENSG00000133101	CCNA1	1044.95	-2.79491	0.118639	-23.558	1.03899e-122	2.09167e-119	298.123	294.866	298.166	287.587	1779.09	2087.02	2269.81
12	ENSG00000155660	PDIA4	46169.9	3.17253	0.135186	23.4679	8.68731e-122	1.60317e-118	60983.6	88627.4	80557.7	68201.2	8526.19	8281.3	8012.02
13	ENSG00000181143	MUC16	3797.55	3.33583	0.144961	23.012	3.5382e-117	6.02718e-114	6029.3	5060.87	6767.08	6887.38	662.468	658.571	517.147
14	ENSG00000170345	FOS	5086.4	-3.17004	0.142269	-22.2821	5.51712e-110	8.7269e-107	1379.22	1125.31	1202.85	885.407	10047.6	10487	10477.4
15	ENSG00000008517	IL32	16765.1	2.69107	0.121962	22.0648	6.88476e-108	1.01642e-104	26628.4	22498.1	25941.4	30076.7	4338.13	3616.57	4256.59
16	ENSG00000149428	HYOU1	26169.8	2.52444	0.114634	22.0217	1.78559e-107	2.47137e-104	34011.5	44822.7	44381.4	38846.9	7138.07	6820.38	7167.66
17	ENSG00000205426	KRT81	1769.86	-2.45725	0.114393	-21.4808	2.3551e-102	3.06787e-99	654.597	519.527	664.856	580.836	3103.03	3407.87	3458.3
18	ENSG00000141579	ZNF750	5317.1	-2.32659	0.108885	-21.3674	2.68871e-101	3.30787e-98	1894.83	1911.62	1801.96	2208.99	10197.7	10458.3	8746.37
19	ENSG00000234964	FABP5P7	2559.49	-3.1288	0.147274	-21.2448	3.68271e-100	4.29229e-97	735.228	584.718	575.035	474.406	4959.13	5663.71	4924.18
20	ENSG00000139988	RDH12	235.436	-4.21087	0.199573	-21.0994	8.05321e-99	8.91691e-96	32.889	28.0825	25.9275	23.7769	514.375	550.046	472.955
21	ENSG00000115738	ID2	666.392	-3.68698	0.175743	-20.9793	1.01286e-97	1.06808e-94	136.861	125.368	78.7085	97.3721	1339.74	1436.8	1449.89
22	ENSG00000133466	C1QTNF6	2724.83	2.4575	0.120911	20.3249	7.74594e-92	7.797e-89	3732.37	3891.43	4827.15	4330.79	832.281	720.718	739.05
23	ENSG00000171617	ENC1	5796.26	2.23089	0.110907	20.1149	5.46762e-90	5.26436e-87	8166.02	8954.31	10023.8	7839.59	1945.94	1739.18	1904.98
24	ENSG00000168907	PLA2G4F	4079.89	-2.19445	0.109206	-20.0947	8.21657e-90	7.58149e-87	1850.27	1530.5	1473.24	1589.66	7466.83	7871.31	6777.45
25	ENSG00000167797	CDK2AP2	2713	1.79955	0.0901639	19.9587	1.26051e-88	1.11656e-85	3564.74	3961.64	4156.74	3941.31	1135.38	1173.37	1057.8
26	ENSG00000145050	MANF	11107.5	2.17175	0.110519	19.6505	5.72239e-86	4.87394e-83	14788.4	18655.8	17983.5	15228.5	3874.1	3665.74	3556.09
27	ENSG00000189057	FAM111B	639.757	-3.54542	0.180792	-19.6105	1.25849e-85	1.03219e-82	146.409	129.38	98.1542	84.9175	1242.99	1316.21	1460.24
28	ENSG00000108342	CSF3	735.88	2.66948	0.136278	19.5885	1.93873e-85	1.53332e-82	1124.59	1060.12	1102.85	1320.18	205.355	168.817	169.248
29	ENSG00000163131	CTSS	418.858	2.37198	0.121615	19.504	1.01459e-84	7.74765e-82	622.769	642.889	640.78	654.431	126.372	115.946	128.817
30	ENSG00000163993	S100P	3207.57	-2.93435	0.151295	-19.3949	8.528e-84	6.29509e-81	692.791	812.387	814.865	1015.61	5368.85	6944.68	6803.78
31	ENSG00000109101	FOXN1	460.654	-3.29924	0.170479	-19.3528	1.93032e-83	1.37893e-80	91.2405	85.2505	94.4502	114.356	1037.64	1023.1	778.542
32	ENSG00000184164	CRELD2	4712.2	2.76881	0.144043	19.2221	2.41612e-82	1.67203e-79	6640.4	8382.63	8681.09	6011.03	1082.06	1086.18	1101.99
33	ENSG00000168032	ENTPD3	2420.68	-1.41276	0.0747942	-18.8886	1.41647e-79	9.50537e-77	1467.27	1407.13	1368.6	1411.9	3723.05	3949.57	3617.21
34	ENSG00000160326	SLC2A6	3177.45	1.61427	0.0856803	18.8406	3.50942e-79	2.28577e-76	4279.81	4192.32	4609.54	4783.69	1525.35	1403.41	1448.01
35	ENSG00000138316	ADAMTS14	3105.06	3.4954	0.188043	18.5884	3.99263e-77	2.52619e-74	3780.11	5808.07	6484.66	4307.02	478.833	452.652	424.061
36	ENSG00000183087	GAS6	13319.5	1.53132	0.0833047	18.3822	1.82429e-75	1.12219e-72	16810.5	18427.1	19504	19286.5	6570.38	6106.16	6532.04
37	ENSG00000178363	CALML3	841.354	-2.17716	0.118856	-18.3177	5.97795e-75	3.57789e-72	332.073	388.141	327.798	292.116	1439.46	1548.11	1561.78
38	ENSG00000118322	ATP10B	899.009	-1.80636	0.0994885	-18.1565	1.14072e-73	6.64769e-71	473.177	421.238	401.877	441.571	1576.69	1529.55	1448.95
39	ENSG00000086619	ERO1B	565.746	3.95088	0.217837	18.1369	1.62915e-73	9.25064e-71	680.06	1090.2	1126	880.878	52.3261	64.002	66.759
40	ENSG00000173918	C1QTNF1	2382.66	2.35243	0.129904	18.109	2.70842e-73	1.49945e-70	3468.2	3188.37	3746.53	4139.45	807.599	696.601	631.86
41	ENSG00000135074	ADAM19	7040.76	4.76856	0.263744	18.0803	4.55884e-73	2.46233e-70	6173.58	11791.6	14775	15225.2	496.604	367.316	456.03
42	ENSG00000187764	SEMA4D	536.131	-2.89838	0.160856	-18.0185	1.39427e-72	7.35144e-70	152.775	167.492	141.675	106.43	1138.34	1085.25	960.953
43	ENSG00000188293	IGFL1	7872.39	2.70577	0.150271	18.006	1.74897e-72	9.00721e-70	15271.1	12422.5	12123	9608.14	1934.09	1785.56	1962.34
44	ENSG00000051108	HERPUD1	14118.5	2.82177	0.160336	17.5992	2.50009e-69	1.25828e-66	18580.2	21970.6	26146.1	22654.9	2458.34	3479.3	3540.11
45	ENSG00000117616	RSRP1	1766.6	1.91618	0.109479	17.5027	1.36543e-68	6.71941e-66	2526.09	2623.71	2888.14	2278.05	644.697	700.311	705.201
46	ENSG00000026025	VIM	5905.31	3.0345	0.176308	17.2113	2.1832e-66	1.03053e-63	6663.74	8971.36	10951.6	11283.8	1218.31	1089.89	1158.41
47	ENSG00000107281	NPDC1	2080.79	1.57691	0.091621	17.2112	2.18718e-66	1.03053e-63	2996.08	2615.69	3071.49	2956.26	960.628	1012.9	952.491
48	ENSG00000163453	IGFBP7	5138.03	1.29324	0.0751856	17.2007	2.6236e-66	1.19499e-63	6888.66	6999.57	6774.49	6876.06	2751.56	2649.12	3026.72
49	ENSG00000274414	AL121772.1	753.636	1.71096	0.0994732	17.2002	2.64415e-66	1.19499e-63	1084.28	1067.14	1056.55	1084.68	298.16	332.996	351.66
50	ENSG00000141756	FKBP10	965.683	-2.0626	0.120575	-17.1063	1.33156e-65	5.89748e-63	364.962	471.385	363.911	435.91	1716.89	1706.72	1700
51	ENSG00000167315	ACAA2	1725.92	-1.50783	0.0884387	-17.0494	3.52965e-65	1.53263e-62	902.856	925.72	972.282	1056.37	2660.73	2820.72	2742.76
52	ENSG00000153071	DAB2	822.442	3.23378	0.190028	17.0174	6.09996e-65	2.59776e-62	984.548	1709.02	1351.01	1287.35	142.169	139.135	143.861
53	ENSG00000126803	HSPA2	684.274	-2.31166	0.136303	-16.9598	1.63031e-64	6.81194e-62	294.94	246.725	205.568	268.339	1204.49	1296.74	1273.12
54	ENSG00000162591	MEGF6	328.755	4.61627	0.272736	16.9258	2.90462e-64	1.19116e-61	419.07	531.562	723.193	559.324	15.7965	23.1891	29.1483
55	ENSG00000124243	BCAS4	1125.99	1.56152	0.0923489	16.9089	3.86816e-64	1.55746e-61	1481.07	1524.48	1687.14	1591.92	544.981	536.132	516.207
56	ENSG00000198286	CARD11	2141.53	2.69135	0.159178	16.9078	3.94159e-64	1.55869e-61	2916.51	2876.45	3640.04	3997.92	599.282	512.943	447.567
57	ENSG00000113621	TXNDC15	878.39	1.52489	0.0905849	16.8338	1.37849e-63	5.35556e-61	1181.88	1263.71	1241.74	1189.98	417.621	409.984	443.806
58	ENSG00000075426	FOSL2	15313.2	-1.22601	0.073129	-16.7651	4.39485e-63	1.678e-60	9841.24	10412.6	9146.86	9516.43	22855.6	23216	22203.5
59	ENSG00000129946	SHC2	412.399	3.20292	0.192284	16.6572	2.68261e-62	1.00689e-59	563.357	807.372	726.897	571.778	66.148	78.843	72.4006
60	ENSG00000161249	DMKN	25486	-1.53395	0.0921769	-16.6414	3.49297e-62	1.2892e-59	15572.4	13144.6	13080.4	14449.6	42005	41564.2	38585.8
61	ENSG00000070540	WIPI1	1486.22	1.98652	0.119573	16.6134	5.57366e-62	2.02342e-59	1851.33	2324.83	2431.63	2139.92	538.07	565.814	551.937
62	ENSG00000078098	FAP	1808.26	3.16229	0.191879	16.4806	5.05457e-61	1.80538e-58	2496.38	3600.58	3367.8	2214.65	281.376	322.793	374.226
63	ENSG00000139364	TMEM132B	406.27	3.86554	0.236964	16.3127	8.01091e-60	2.8159e-57	458.324	766.252	751.898	728.026	56.2752	41.7404	41.3718
64	ENSG00000169605	GKN1	199.778	4.4773	0.274884	16.288	1.20104e-59	4.15579e-57	284.331	355.043	379.653	334.009	9.87284	13.9135	21.6262
65	ENSG00000090339	ICAM1	2040.2	4.02825	0.247822	16.2546	2.07182e-59	7.05853e-57	2043.36	3239.52	4071.55	4299.09	263.605	178.092	186.173
66	ENSG00000259706	HSP90B2P	266.969	3.7313	0.230123	16.2144	3.99169e-59	1.33933e-56	382.998	556.636	450.954	378.166	35.5422	28.7545	35.7302
67	ENSG00000136943	CTSV	82533.8	1.63764	0.101093	16.1993	5.0974e-59	1.6848e-56	102740	123275	127202	112310	39893.2	36827.1	35489.5
68	ENSG00000070081	NUCB2	3549.97	2.16806	0.133966	16.1837	6.57623e-59	2.14163e-56	4301.03	5759.93	6183.71	5050.9	1192.64	1193.78	1167.81
69	ENSG00000281406	BLACAT1	1080.1	2.34215	0.144823	16.1725	7.88561e-59	2.53082e-56	1494.86	1850.44	1826.96	1414.16	306.058	366.388	301.826
70	ENSG00000102996	MMP15	2281.67	1.95751	0.121193	16.152	1.09888e-58	3.47639e-56	3062.92	2906.54	3803.01	3614.09	859.925	838.519	886.672
71	ENSG00000167768	KRT1	5134.61	-2.18873	0.135639	-16.1365	1.41407e-58	4.4105e-56	2264.04	1969.79	2305.7	1591.92	9425.6	9393.45	8991.78
72	ENSG00000182667	NTM	880.551	3.21488	0.199251	16.1348	1.45237e-58	4.46704e-56	1035.47	1585.66	1809.37	1272.63	143.156	154.903	162.666
73	ENSG00000163347	CLDN1	18632.1	1.00285	0.0624427	16.0604	4.83429e-58	1.46651e-55	24369.7	24235.2	23754.2	22546.2	11579.9	11924.8	12014.7
74	ENSG00000142227	EMP3	1885.14	2.07276	0.12915	16.0493	5.78043e-58	1.72983e-55	2494.26	2661.82	2778.87	3264.23	749.349	638.165	609.293
75	ENSG00000167004	PDIA3	29998.3	1.58799	0.100279	15.8357	1.76395e-56	5.20836e-54	38752.8	45523.8	45848.2	37935.5	14525.9	13886.6	13515.4
76	ENSG00000257671	KRT7-AS	440.133	2.13225	0.135423	15.7451	7.41576e-56	2.16082e-53	666.268	655.927	709.303	598.952	157.965	130.787	161.726
77	ENSG00000102580	DNAJC3	5250.47	1.97324	0.125722	15.6952	1.63003e-55	4.68792e-53	6131.15	8007.53	8477.37	8242.66	2000.24	1941.39	1952.94
78	ENSG00000144591	GMPPA	4426.57	1.31962	0.0847868	15.564	1.27884e-54	3.63075e-52	5435.17	6092.9	5843.88	6454.87	2404.04	2388.48	2366.65
79	ENSG00000244617	ASPRV1	4736.74	-3.6966	0.237663	-15.5539	1.49608e-54	4.19375e-52	1012.13	958.817	663.004	457.423	11164.2	10069.6	8831.93
80	ENSG00000166250	CLMP	1117.29	-1.86951	0.120789	-15.4775	4.92016e-54	1.36196e-51	476.36	468.376	544.478	602.348	1822.53	2052.7	1854.21
81	ENSG00000179593	ALOX15B	4893.25	-1.60867	0.104298	-15.4238	1.13185e-53	3.09443e-51	2986.53	2526.42	2407.56	2499.97	7962.45	8446.4	7423.41
82	ENSG00000115457	IGFBP2	1188.48	1.67756	0.108882	15.4071	1.46697e-53	3.9617e-51	1682.64	1894.57	1619.54	1542.1	558.803	507.378	514.326
83	ENSG00000163975	MELTF	625.519	2.14231	0.139064	15.4052	1.50918e-53	4.02661e-51	857.236	1016.99	1051.92	816.341	208.317	204.992	222.843
84	ENSG00000169515	CCDC8	1228.8	-1.67884	0.109032	-15.3977	1.69534e-53	4.46943e-51	697.035	684.01	563.924	584.233	2068.36	1964.58	2039.44
85	ENSG00000141401	IMPA2	2569.71	-2.46345	0.160307	-15.3671	2.7207e-53	7.08823e-51	984.548	646.901	832.459	1039.39	4789.32	5131.29	4564.06
86	ENSG00000197646	PDCD1LG2	651.551	1.70446	0.110956	15.3616	2.96189e-53	7.62688e-51	863.602	954.806	960.244	928.432	312.969	263.428	277.379
87	ENSG00000133794	ARNTL	731.365	-1.67224	0.108905	-15.355	3.27995e-53	8.3488e-51	388.302	355.043	396.321	370.241	1087.99	1245.72	1275.94
88	ENSG00000028277	POU2F2	965.363	2.58771	0.171344	15.1024	1.56188e-51	3.93043e-49	1082.15	1582.65	1643.62	1699.48	251.757	240.239	257.633
89	ENSG00000132746	ALDH3B2	5602.83	-1.64634	0.109284	-15.0648	2.75965e-51	6.86657e-49	3038.52	3248.55	2761.28	2666.41	9674.4	9654.09	8176.57
91	ENSG00000160190	SLC37A1	769.261	1.64497	0.109708	14.9941	8.02047e-51	1.9518e-48	1023.8	1005.96	1156.55	1157.14	328.766	351.547	361.063
92	ENSG00000057019	DCBLD2	18903.2	1.73091	0.115455	14.992	8.28075e-51	1.99323e-48	22114.1	28269.1	28822.1	28729.3	8254.68	7689.51	8443.6
93	ENSG00000162723	SLAMF9	997.038	-2.54979	0.170847	-14.9244	2.28621e-50	5.44388e-48	232.345	347.02	331.502	383.827	1670.49	2053.63	1960.46
94	ENSG00000163297	ANTXR2	10531.5	2.55024	0.172282	14.8027	1.40744e-49	3.31573e-47	11235.3	16633.9	19462.3	18020.6	2745.64	2771.56	2850.89
95	ENSG00000091622	PITPNM3	2412.19	-2.54273	0.17245	-14.7448	3.32545e-49	7.7518e-47	983.487	746.193	850.978	562.72	4282.84	4803.86	4655.26
96	ENSG00000124466	LYPD3	43319	-1.47417	0.100239	-14.7066	5.84899e-49	1.34923e-46	27180.1	22713.7	25221	23219.9	70473.3	72402.9	62021.9
97	ENSG00000085831	TTC39A	2096.95	-1.91436	0.130585	-14.6599	1.16485e-48	2.65935e-46	1051.39	846.487	861.164	1077.89	3833.62	3821.57	3186.57
98	ENSG00000006118	TMEM132A	14341	1.54976	0.106015	14.6182	2.14872e-48	4.85545e-46	17341	22367.7	20617.9	19587.6	7224.95	6488.32	6759.58
99	ENSG00000148400	NOTCH1	14303.3	-1.31365	0.0903864	-14.5338	7.40379e-48	1.65613e-45	9613.14	9123.81	8288.47	7930.17	21977.9	21461.1	21728.6
100	ENSG00000099204	ABLIM1	15306.6	-2.25931	0.155536	-14.526	8.29142e-48	1.83613e-45	7115.7	6281.46	5556.82	4385.14	26847.2	29440.9	27518.8
101	ENSG00000105419	MEIS3	322.667	3.20739	0.221156	14.5028	1.16256e-47	2.54899e-45	395.729	519.527	607.445	566.117	64.1735	41.7404	63.9382
102	ENSG00000173706	HEG1	2630.24	1.02776	0.0713729	14.3999	5.17937e-47	1.12448e-44	3210.39	3421.05	3374.28	3454.45	1663.57	1593.56	1694.36
103	ENSG00000165474	GJB2	30031.7	-1.55109	0.108119	-14.3462	1.12557e-46	2.41998e-44	18595	14685.2	16864	15595.4	50475.9	50035.6	43970.7
104	ENSG00000072195	SPEG	2360.76	1.22239	0.0852672	14.3359	1.30455e-46	2.77781e-44	3138.25	3242.53	3246.5	2878.14	1267.67	1370.01	1382.19
105	ENSG00000171992	SYNPO	3709.95	1.97049	0.137755	14.3043	2.05589e-46	4.33596e-44	4573.69	4912.43	5682.76	6629.23	1428.6	1361.67	1381.25
106	ENSG00000180596	H2BC4	1655.17	1.94279	0.135829	14.3032	2.08975e-46	4.36579e-44	2010.47	2553.5	2385.33	2745.67	607.18	578.8	705.201
107	ENSG00000135083	CCNJL	527.849	2.34185	0.164074	14.2731	3.2187e-46	6.6615e-44	659.902	773.272	801.901	983.911	150.067	165.107	160.786
108	ENSG00000165030	NFIL3	763.179	-1.38942	0.0974085	-14.2638	3.67797e-46	7.54154e-44	442.41	479.409	447.25	432.513	1143.28	1256.85	1140.54
109	ENSG00000149948	HMGA2	5671.62	1.46208	0.103115	14.1791	1.23451e-45	2.50809e-43	7241.95	7863.11	8591.27	7508.98	3113.89	2812.38	2569.75
110	ENSG00000125347	IRF1	446.757	1.97453	0.139899	14.1139	3.11679e-45	6.27467e-43	601.551	607.786	762.084	654.431	170.8	161.396	169.248
111	ENSG00000074181	NOTCH3	20737.7	-1.0351	0.0738288	-14.0203	1.17079e-44	2.33577e-42	14024.5	14173.6	14413.8	14608.1	29986.8	30898.1	27059
112	ENSG00000206262	FOXL2NB	186.964	2.6143	0.186478	14.0193	1.18743e-44	2.34783e-42	273.721	287.846	317.612	286.455	56.2752	44.5231	42.312
113	ENSG00000210196	MT-TP	4447.24	1.09302	0.0780014	14.0128	1.30229e-44	2.55213e-42	5980.49	5698.75	5662.38	5690.61	2869.05	2500.71	2728.66
114	ENSG00000198146	ZNF770	2627.51	-1.15545	0.0825127	-14.0034	1.48687e-44	2.88832e-42	1642.33	1607.72	1802.89	1834.22	3773.4	3833.63	3898.35
115	ENSG00000166794	PPIB	8839.04	1.10045	0.0787331	13.9769	2.15633e-44	4.15234e-42	10757.9	12483.7	11456.3	11141.2	5455.73	5319.58	5258.92
116	ENSG00000185624	P4HB	54695	1.13196	0.0809993	13.9749	2.2173e-44	4.23294e-42	65841.7	69691.8	72403.5	77310.1	33608.1	32556.6	31452.9
117	ENSG00000160111	CPAMD8	215.813	3.93598	0.281719	13.9713	2.33309e-44	4.41591e-42	294.94	278.819	437.064	429.117	29.6185	17.6237	23.5067
118	ENSG00000137819	PAQR5	359.483	-2.44557	0.175323	-13.9489	3.19489e-44	5.99583e-42	148.531	95.28	114.822	137	718.743	705.877	596.13
119	ENSG00000074842	MYDGF	7387.62	1.1747	0.0844267	13.9139	5.21687e-44	9.70819e-42	8959.6	9406.64	9792.27	10658.9	4317.39	4218.56	4360.02
120	ENSG00000143126	CELSR2	14090	-1.6202	0.116535	-13.9031	6.06291e-44	1.11886e-41	6867.44	8488.94	8063.46	6415.24	22581.2	23878.3	22335.1
121	ENSG00000188766	SPRED3	926.706	3.07706	0.222185	13.8491	1.28788e-43	2.35704e-41	986.67	1458.29	1666.77	1845.54	213.253	169.744	146.682
122	ENSG00000281162	LINC01127	3564.54	3.51969	0.254533	13.8281	1.72597e-43	3.13293e-41	3199.78	6330.6	5700.35	8189.45	575.587	499.03	456.97
123	ENSG00000125144	MT1G	278.808	2.99404	0.21684	13.8076	2.29405e-43	4.13021e-41	556.991	389.143	413.914	423.456	71.0845	52.8712	44.1926
124	ENSG00000091136	LAMB1	8715.14	1.28532	0.0934581	13.7529	4.89319e-43	8.73868e-41	11832.6	12465.6	11902.6	10449.4	5000.59	4430.05	4925.12
125	ENSG00000283709	FAM238C	476.172	3.95599	0.287819	13.7447	5.47905e-43	9.70668e-41	747.96	879.585	1078.77	473.274	40.4787	46.3782	66.759
126	ENSG00000170955	CAVIN3	1046.09	2.11394	0.15383	13.7421	5.68007e-43	9.98294e-41	1338.9	1621.77	1714.92	1565.88	295.198	351.547	434.404
127	ENSG00000122861	PLAU	47205.9	3.01954	0.219838	13.7353	6.24139e-43	1.08831e-40	45674.3	72920.3	91320.4	92551.1	10649.8	9013.15	8311.97
128	ENSG00000257219	LNCOG	357.988	2.54558	0.185429	13.728	6.89733e-43	1.19329e-40	466.812	669.969	532.44	551.398	98.7284	108.525	78.0422
129	ENSG00000060656	PTPRU	1781.2	-1.33257	0.0971562	-13.7157	8.17543e-43	1.40345e-40	1209.47	1034.04	1092.66	979.382	2726.88	2766.93	2659.08
130	ENSG00000136527	TRA2B	5532.62	-1.09911	0.0803406	-13.6807	1.32491e-42	2.25694e-40	4040.04	3691.85	3549.29	3576.73	7735.37	7821.23	8313.85
131	ENSG00000117472	TSPAN1	15018.3	1.69501	0.124056	13.6633	1.68207e-42	2.84348e-40	20572.6	17486.4	23781.1	23516.5	6258.4	6606.12	6907.21
132	ENSG00000163703	CRELD1	2099.61	2.1476	0.15759	13.6278	2.73605e-42	4.59013e-40	2592.93	3768.07	3490.03	2718.49	678.264	786.575	662.889
135	ENSG00000141076	UTP4	1052.8	-1.46272	0.107735	-13.577	5.4832e-42	8.99448e-40	694.913	577.698	555.59	575.175	1616.18	1659.41	1690.6
136	ENSG00000166387	PPFIBP2	1823.72	-1.64684	0.121344	-13.5717	5.89301e-42	9.59565e-40	1069.42	994.924	938.947	808.415	3053.67	3192.68	2707.97
137	ENSG00000178934	LGALS7B	14314	-1.74407	0.128783	-13.5427	8.74833e-42	1.4141e-39	7178.29	5766.95	7973.64	7608.61	22070.7	26110.9	23488.8
138	ENSG00000058085	LAMC2	941406	2.22015	0.164103	13.529	1.05434e-41	1.69191e-39	1.00111e+06	1.43127e+06	1.55856e+06	1.68525e+06	306768	310572	296321
139	ENSG00000143870	PDIA6	16627.4	1.33653	0.098873	13.5176	1.23095e-41	1.96111e-39	20252.2	23809	24843.2	20835.4	9161.01	8855.46	8635.42
140	ENSG00000214548	MEG3	3718.54	1.58892	0.117753	13.4937	1.70316e-41	2.69403e-39	4354.08	5181.22	5871.66	5427.93	1773.16	1639.01	1782.75
141	ENSG00000090520	DNAJB11	3498.22	1.73962	0.129076	13.4775	2.12278e-41	3.33396e-39	4476.09	5683.7	5531.82	4304.75	1417.74	1599.12	1474.34
142	ENSG00000065618	COL17A1	145834	1.55204	0.11519	13.4737	2.23318e-41	3.48266e-39	167135	220586	204487	220708	72578.2	67868.1	67473.6
143	ENSG00000136490	LIMD2	328.612	2.9287	0.218011	13.4337	3.83822e-41	5.94387e-39	385.12	522.535	544.478	641.977	68.1226	80.6981	57.3563
144	ENSG00000163655	GMPS	3213.18	-1.27246	0.0949893	-13.3958	6.39644e-41	9.83674e-39	2253.43	1996.87	1889.93	1859.13	5016.39	4772.32	4704.16
145	ENSG00000134970	TMED7	674.173	1.35864	0.101436	13.394	6.5511e-41	1.00051e-38	862.541	944.776	910.241	934.093	333.702	379.374	354.481
146	ENSG00000188290	HES4	555.158	2.21452	0.165422	13.387	7.19922e-41	1.09196e-38	821.164	648.907	922.279	953.341	167.838	189.223	183.352
147	ENSG00000171587	DSCAM	2371.79	2.20196	0.164669	13.372	8.81212e-41	1.32751e-38	2725.54	3377.93	3977.1	4194.93	812.535	842.229	672.291
148	ENSG00000156299	TIAM1	4343.2	-1.15937	0.086884	-13.3439	1.28615e-40	1.92444e-38	3123.39	2719.99	2746.47	2775.11	6639.49	6413.18	5984.8
149	ENSG00000131018	SYNE1	436.949	2.40995	0.18089	13.3228	1.70683e-40	2.53676e-38	584.576	773.272	746.342	576.307	104.652	146.555	126.936
150	ENSG00000169991	IFFO2	13100.4	-1.79043	0.134808	-13.2813	2.97294e-40	4.38905e-38	6732.7	5329.66	5763.32	7689	22127	23049.1	21012.2
151	ENSG00000223768	LINC00205	586.701	1.70245	0.12822	13.2776	3.12373e-40	4.58113e-38	787.214	946.782	825.977	777.845	237.936	281.98	249.171
152	ENSG00000131015	ULBP2	1385.97	1.30654	0.0985256	13.2609	3.89932e-40	5.68094e-38	1799.35	1733.09	1859.37	2052.74	796.738	737.414	723.066
153	ENSG00000274180	NATD1	1706.91	1.86014	0.140523	13.2373	5.34442e-40	7.73544e-38	1979.71	2437.16	2571.45	2914.37	690.112	709.587	645.964
154	ENSG00000262406	MMP12	429.238	3.72192	0.281422	13.2254	6.25894e-40	9.00027e-38	480.604	719.113	926.909	716.704	31.5931	69.5674	60.1771
155	ENSG00000185585	OLFML2A	147.037	-4.4287	0.335318	-13.2075	7.94643e-40	1.13531e-37	14.8531	21.0619	6.48188	18.1157	397.876	333.923	236.947
156	ENSG00000050165	DKK3	5546.21	1.38537	0.105181	13.1714	1.28272e-39	1.82089e-37	8477.94	7731.72	6769.86	7184.02	3106	2765.07	2788.83
157	ENSG00000150961	SEC24D	4314.51	1.80677	0.137554	13.135	2.07514e-39	2.927e-37	4808.16	6591.37	6403.17	7067.4	1762.3	1725.27	1843.86
158	ENSG00000180867	PDIA3P1	1908.99	1.57025	0.119799	13.1074	2.9877e-39	4.18751e-37	2457.13	2829.31	2983.52	2398.07	913.238	970.233	811.451
159	ENSG00000198910	L1CAM	3428.93	2.54278	0.194496	13.0737	4.65547e-39	6.48399e-37	4558.84	3863.35	6134.64	6708.49	1019.86	793.995	923.343
161	ENSG00000163346	PBXIP1	2553.41	1.73449	0.133348	13.0072	1.11286e-38	1.5307e-36	2992.9	4282.58	3722.45	3588.05	1135.38	1012.9	1139.6
162	ENSG00000167207	NOD2	628.236	-1.64552	0.12658	-12.9998	1.22597e-38	1.67587e-36	331.012	357.049	334.28	290.984	1088.97	1090.82	904.537
163	ENSG00000117385	P3H1	1418.46	1.3456	0.10365	12.9822	1.54415e-38	2.09786e-36	1729.33	2091.14	1851.04	1995	785.878	708.659	768.199
164	ENSG00000166920	C15orf48	375.83	3.70792	0.286454	12.9442	2.53459e-38	3.42247e-36	367.084	563.656	684.301	872.952	49.3642	41.7404	51.7147
165	ENSG00000008405	CRY1	611.971	1.43497	0.110961	12.9322	2.96063e-38	3.92594e-36	840.261	810.381	900.055	802.754	292.236	298.676	339.437
166	ENSG00000167508	MVD	2160.93	1.26361	0.0977096	12.9323	2.96009e-38	3.92594e-36	2719.18	2625.72	3150.19	3030.99	1164.01	1222.53	1213.89
167	ENSG00000196878	LAMB3	322230	2.07576	0.16051	12.9323	2.95911e-38	3.92594e-36	337806	513538	507243	556344	114470	114605	111607
168	ENSG00000181652	ATG9B	1341.17	3.05364	0.236199	12.9283	3.11702e-38	4.10872e-36	1438.63	1762.18	2333.48	3076.28	233.986	263.428	280.2
169	ENSG00000179477	ALOX12B	1316.63	-2.28174	0.176525	-12.9259	3.21504e-38	4.21285e-36	459.385	570.677	387.987	566.117	2786.12	2498.86	1947.29
170	ENSG00000100311	PDGFB	2106.47	2.92165	0.226102	12.9219	3.3889e-38	4.41454e-36	2168.55	2855.39	4626.21	3766.94	469.947	426.68	431.583
171	ENSG00000213853	EMP2	2322.51	-2.1081	0.163176	-12.9192	3.50911e-38	4.5444e-36	1268.88	800.352	954.688	816.341	4261.12	4097.98	4058.19
172	ENSG00000141441	GAREM1	940.9	-1.69783	0.1315	-12.9113	3.88778e-38	5.00552e-36	569.722	428.258	488.919	431.381	1622.11	1619.53	1426.39
174	ENSG00000142102	PGGHG	338.932	1.8136	0.140683	12.8914	5.03025e-38	6.402e-36	525.163	497.462	510.217	422.323	136.245	139.135	141.98
175	ENSG00000112039	FANCE	549.92	-1.40066	0.108733	-12.8816	5.71056e-38	7.22631e-36	356.474	309.911	325.02	300.042	871.772	869.128	817.093
177	ENSG00000169891	REPS2	222.352	2.81941	0.219761	12.8294	1.12164e-37	1.40332e-35	319.342	379.114	419.47	288.72	57.2625	38.9577	53.5953
178	ENSG00000171206	TRIM8	4556.24	1.01422	0.0792151	12.8033	1.57042e-37	1.95377e-35	5314.23	5807.06	6096.67	6039.34	2919.4	2873.6	2843.37
179	ENSG00000184988	TMEM106A	300.464	2.44127	0.190822	12.7934	1.78455e-37	2.20776e-35	377.693	435.279	502.809	532.15	89.8429	69.5674	95.9073
180	ENSG00000188001	TPRG1	355.649	-2.06975	0.162065	-12.7711	2.37814e-37	2.92577e-35	126.251	175.516	133.342	165.306	695.048	622.396	571.683
181	ENSG00000152784	PRDM8	252.023	3.1074	0.243467	12.7631	2.63534e-37	3.22428e-35	328.89	404.188	538.922	350.993	36.5295	49.1609	55.4758
182	ENSG00000234745	HLA-B	1229.55	1.57504	0.123652	12.7376	3.65441e-37	4.44653e-35	1498.04	1814.33	1904.75	1658.72	535.108	556.539	639.382
184	ENSG00000267519	AC020916.1	1456.27	1.70042	0.133528	12.7345	3.80101e-37	4.57464e-35	1798.29	2284.71	2344.59	1854.6	634.824	684.543	592.369
185	ENSG00000187608	ISG15	1108.95	1.95455	0.153764	12.7114	5.11103e-37	6.11805e-35	1496.98	1392.09	1627.88	1987.07	478.833	386.794	393.032
186	ENSG00000164307	ERAP1	1994.63	1.31449	0.103625	12.685	7.15722e-37	8.52133e-35	2427.42	2809.25	2900.18	2590.55	994.195	1086.18	1154.65
187	ENSG00000157350	ST3GAL2	483.262	1.62069	0.127807	12.6807	7.56307e-37	8.95638e-35	603.672	687.019	711.155	717.836	205.355	214.267	243.529
189	ENSG00000137161	CNPY3	1290.58	1.17478	0.0929081	12.6446	1.19856e-36	1.40434e-34	1707.05	1785.25	1732.51	1555.69	795.751	724.428	733.409
190	ENSG00000165507	DEPP1	373.418	2.40149	0.190317	12.6184	1.67277e-36	1.94965e-34	467.873	585.721	702.821	532.15	128.347	101.105	95.9073
191	ENSG00000053747	LAMA3	382236	2.25998	0.179166	12.6139	1.77116e-36	2.05353e-34	384973	591161	650459	686823	119718	120113	122407
192	ENSG00000182054	IDH2	3150.02	-1.02943	0.0819059	-12.5685	3.14655e-36	3.62919e-34	2121.87	2246.6	2168.65	2175.02	4540.52	4714.81	4082.64
193	ENSG00000132613	MTSS2	996.253	-1.79701	0.143358	-12.5351	4.79747e-36	5.4897e-34	593.063	466.37	456.51	417.794	1833.39	1691.88	1514.77
194	ENSG00000144583	MARCHF4	788.899	3.19845	0.255163	12.5349	4.80922e-36	5.4897e-34	847.688	1199.52	1410.27	1647.4	190.546	118.728	108.131
195	ENSG00000116996	ZP4	803.875	6.43622	0.514433	12.5113	6.47657e-36	7.35506e-34	602.611	1231.62	1884.38	1860.26	12.8347	22.2616	13.1637
196	ENSG00000285106	AC016831.6	365.898	3.3806	0.271055	12.472	1.06126e-35	1.19906e-33	374.51	707.078	667.634	639.712	77.9955	44.5231	49.8342
197	ENSG00000179826	MRGPRX3	679.651	2.10021	0.168455	12.4675	1.12269e-35	1.26203e-33	1005.77	952.8	872.276	1218.28	286.312	210.557	211.56
198	ENSG00000283283	AC013268.4	370.428	1.91579	0.153776	12.4583	1.26016e-35	1.40941e-33	500.762	604.777	466.695	591.026	143.156	152.121	134.458
199	ENSG00000105388	CEACAM5	251.383	-2.93135	0.235509	-12.4469	1.45409e-35	1.61813e-33	65.778	97.2859	50.9291	47.5538	512.401	525.002	460.731
200	ENSG00000164825	DEFB1	2394.07	-1.76519	0.141941	-12.4361	1.66457e-35	1.84309e-33	1388.76	1173.45	1233.41	925.035	3886.94	4345.64	3805.26
201	ENSG00000205730	ITPRIPL2	1682.29	1.25907	0.101442	12.4118	2.25631e-35	2.48586e-33	2187.65	2050.02	2352.92	2375.43	1022.83	909.941	877.27
202	ENSG00000068615	REEP1	189.152	3.74402	0.301693	12.41	2.3058e-35	2.52782e-33	310.854	200.589	376.875	365.712	16.7838	25.0442	28.208
203	ENSG00000111186	WNT5B	2051.28	2.03052	0.163796	12.3966	2.7258e-35	2.97354e-33	2237.51	3367.9	3429.84	3096.66	653.582	796.778	776.661
204	ENSG00000171446	KRT27	129.375	-7.37478	0.595494	-12.3843	3.17837e-35	3.45024e-33	1.06094	1.00295	0	5.66117	237.936	350.619	309.348
205	ENSG00000188624	IGFL3	619.945	1.58576	0.128089	12.3801	3.3497e-35	3.6185e-33	928.319	825.425	931.539	786.903	261.63	323.72	282.08
206	ENSG00000168918	INPP5D	4538	-1.95313	0.158032	-12.3591	4.34952e-35	4.67574e-33	1931.96	2481.29	2200.14	1521.72	7422.4	8159.79	8048.69
207	ENSG00000114423	CBLB	1321.39	2.4974	0.202201	12.3511	4.80775e-35	5.14336e-33	1328.29	2005.89	2308.48	2522.62	348.511	362.678	373.286
208	ENSG00000265107	GJA5	930.624	2.76156	0.223745	12.3425	5.35015e-35	5.69611e-33	1726.14	1413.15	1759.37	966.928	192.52	189.223	267.036
209	ENSG00000071537	SEL1L	7492.59	1.84811	0.149973	12.323	6.81388e-35	7.21978e-33	8121.46	11269.1	12909.1	11106.1	2906.56	3048.91	3086.9
210	ENSG00000167549	CORO6	3032.88	2.11582	0.172092	12.2946	9.67793e-35	1.02056e-32	3723.88	5400.87	5354.96	3618.62	951.742	1056.5	1123.62
211	ENSG00000184985	SORCS2	268.064	2.73397	0.222992	12.2604	1.47795e-34	1.55115e-32	403.156	439.291	473.177	370.241	88.8556	55.6539	46.0731
212	ENSG00000223749	MIR503HG	1437.34	3.26824	0.266979	12.2415	1.86457e-34	1.94768e-32	1463.03	3308.72	2652.94	1910.08	196.47	218.905	311.229
213	ENSG00000162298	SYVN1	4788.96	1.17307	0.0959542	12.2253	2.27694e-34	2.36727e-32	5523.23	6312.55	6658.74	6660.93	2896.69	2805.88	2664.72
214	ENSG00000124795	DEK	2414.23	-1.1295	0.0924289	-12.2202	2.42454e-34	2.50895e-32	1781.31	1601.71	1546.39	1469.64	3592.73	3387.47	3520.36
215	ENSG00000134109	EDEM1	10849.4	1.29859	0.106271	12.2196	2.4424e-34	2.51567e-32	12176.4	15105.4	15387.1	15532	5977.02	5985.58	5782.65
216	ENSG00000119681	LTBP2	11656.5	1.53949	0.126277	12.1914	3.45226e-34	3.53937e-32	12825.7	17332.9	17113.1	17589.3	5431.05	5460.57	5842.82
217	ENSG00000133872	SARAF	5616.74	1.06121	0.0872074	12.1688	4.55506e-34	4.64847e-32	6806.96	7589.3	7693.99	6830.77	3592.73	3253.9	3549.51
218	ENSG00000269858	EGLN2	388.087	1.66791	0.137173	12.1591	5.1296e-34	5.21077e-32	524.102	598.759	567.627	507.241	170.8	192.933	155.144
219	ENSG00000198682	PAPSS2	260.971	2.4627	0.202596	12.1557	5.34714e-34	5.40696e-32	309.793	476.4	412.988	408.736	73.059	63.0744	82.7435
220	ENSG00000198856	OSTC	3628.55	1.43207	0.117824	12.1543	5.44158e-34	5.47745e-32	4321.19	4768.01	5445.7	5340.75	1736.63	2046.21	1741.38
221	ENSG00000130813	SHFL	553.728	1.19246	0.098585	12.0958	1.1114e-33	1.11367e-31	729.924	755.219	723.193	709.911	319.88	308.879	329.094
222	ENSG00000078804	TP53INP2	766.816	2.57827	0.213222	12.092	1.16475e-33	1.16187e-31	742.655	1335.93	1331.56	1358.68	194.495	200.354	204.038
223	ENSG00000116741	RGS2	1904.35	-2.57717	0.213223	-12.0867	1.24102e-33	1.2324e-31	825.408	488.435	695.413	424.588	3339.98	4007.08	3549.51
224	ENSG00000145879	SPINK7	233.451	-2.34813	0.194306	-12.0847	1.27194e-33	1.25746e-31	86.9967	96.2829	58.3369	98.5044	448.227	443.376	402.435
225	ENSG00000231298	MANCR	664.138	2.85392	0.23643	12.0709	1.50437e-33	1.48063e-31	799.945	1253.68	1391.75	766.522	134.271	135.424	167.368
226	ENSG00000077232	DNAJC10	8424.69	1.02623	0.0851096	12.0578	1.76462e-33	1.72909e-31	10076.8	10149.8	11682.2	11192.1	5241.49	5167.46	5462.95
227	ENSG00000148841	ITPRIP	5630.59	-1.30306	0.10837	-12.0241	2.65392e-33	2.58903e-31	3926.52	3494.27	3187.23	3218.94	7752.16	8785.89	9049.14
228	ENSG00000204323	SMIM5	699.394	-1.51344	0.125994	-12.0119	3.07523e-33	2.98689e-31	413.765	343.008	375.949	426.852	1049.48	1238.3	1048.4
229	ENSG00000169047	IRS1	3699.51	-1.33585	0.111252	-12.0074	3.25067e-33	3.1435e-31	2505.93	2406.07	2058.46	1980.28	5908.9	5691.54	5345.42
230	ENSG00000283511	AC137936.2	518.583	2.45364	0.204398	12.0042	3.37771e-33	3.25215e-31	547.443	790.322	988.95	866.159	142.169	152.121	142.921
231	ENSG00000107262	BAG1	2719.12	-1.23833	0.103206	-11.9985	3.61587e-33	3.46638e-31	1887.4	1477.34	1807.52	1700.62	3998.5	4121.17	4041.27
232	ENSG00000119929	CUTC	584.23	-1.20281	0.10031	-11.9909	3.9656e-33	3.78527e-31	375.571	353.037	377.801	394.017	846.103	836.663	906.418
233	ENSG00000157601	MX1	243.703	3.14388	0.262451	11.9789	4.58278e-33	4.35561e-31	267.356	374.099	436.138	494.786	53.3134	46.3782	33.8496
238	ENSG00000151135	TMEM263	854.534	1.73162	0.145355	11.913	1.0123e-32	9.41907e-31	1039.72	1297.81	1176	1366.61	314.944	368.243	418.419
239	ENSG00000137941	TTLL7	397.926	1.81127	0.152365	11.8877	1.37179e-32	1.27106e-30	536.833	505.485	650.04	602.348	183.635	161.396	145.741
240	ENSG00000128590	DNAJB9	1582.96	2.44528	0.205917	11.8751	1.59521e-32	1.47191e-30	1598.83	2594.62	2828.88	2717.36	363.321	493.464	484.238
242	ENSG00000178033	CALHM5	560.659	3.18496	0.26951	11.8176	3.16595e-32	2.8971e-30	895.43	1093.21	1139.88	497.051	87.8683	97.3943	113.772
243	ENSG00000231826	LINC01819	960.167	1.34804	0.114102	11.8143	3.29282e-32	3.0008e-30	1199.92	1336.93	1462.13	1192.24	485.744	512.016	532.191
244	ENSG00000120875	DUSP4	12923.5	1.10197	0.0935027	11.7854	4.64307e-32	4.21397e-30	15095	16512.5	16766.8	18666	7828.18	7492.87	8103.23
245	ENSG00000171867	PRNP	30112.5	1.05317	0.0893998	11.7805	4.92081e-32	4.44781e-30	34036.9	39205.2	41494.2	40091.3	18557	18959.4	18443.3
246	ENSG00000229373	LINC00452	205.063	5.72458	0.48627	11.7724	5.41369e-32	4.87342e-30	151.714	348.023	393.543	521.96	10.8601	4.63782	4.70134
247	ENSG00000162493	PDPN	6308.12	1.97747	0.16809	11.7643	5.96166e-32	5.34497e-30	6635.09	11354.4	9678.37	9424.72	2204.61	2510.92	2348.79
248	ENSG00000104805	NUCB1	9057.85	1.02783	0.0875514	11.7398	7.96944e-32	7.11626e-30	10926.6	11983.2	11845.2	11598.6	6171.51	5698.03	5181.81
249	ENSG00000164211	STARD4	699.108	1.94381	0.166837	11.6509	2.26933e-31	2.01825e-29	976.061	1007.96	1267.67	843.514	237.936	258.791	301.826
250	ENSG00000113811	SELENOK	1738.96	1.2116	0.104087	11.6402	2.57316e-31	2.27931e-29	2034.87	2221.53	2553.86	2384.48	985.31	1012.9	979.759
251	ENSG00000160949	TONSL	1776.98	-1.54308	0.132671	-11.6309	2.87035e-31	2.53242e-29	1120.35	1088.2	875.054	820.87	2949.02	2870.81	2714.55
253	ENSG00000186395	KRT10	1490.41	-1.50764	0.129802	-11.6149	3.46096e-31	3.02937e-29	757.508	890.617	855.608	826.531	1960.75	2645.41	2496.41
254	ENSG00000221978	CCNL2	7928.65	1.10804	0.0954086	11.6137	3.51251e-31	3.06239e-29	9878.37	10666.3	11430.3	9198.27	4860.4	4723.16	4743.65
255	ENSG00000176809	LRRC37A3	387.064	2.16759	0.186722	11.6087	3.72408e-31	3.23411e-29	505.005	536.577	633.372	646.506	164.876	117.801	105.31
256	ENSG00000135925	WNT10A	162.506	-2.96261	0.255429	-11.5985	4.1914e-31	3.62572e-29	54.1077	48.1415	25.9275	38.496	266.567	340.416	363.884
257	ENSG00000104738	MCM4	5338.77	-1.88151	0.162264	-11.5953	4.3512e-31	3.74932e-29	3247.52	2499.34	2213.1	1970.09	9362.42	8825.78	9253.17
259	ENSG00000077782	FGFR1	232.42	-2.18101	0.18841	-11.5759	5.46024e-31	4.66861e-29	84.8749	114.336	71.3007	99.6366	459.087	385.867	411.837
260	ENSG00000185615	PDIA2	250.72	2.65468	0.229442	11.5702	5.8374e-31	4.9719e-29	354.353	472.388	452.806	288.72	52.3261	69.5674	64.8785
261	ENSG00000169359	SLC33A1	520.645	1.5027	0.129904	11.5678	5.99695e-31	5.08822e-29	648.232	793.331	689.857	750.671	235.961	281.052	245.41
262	ENSG00000187244	BCAM	2638.58	-1.99914	0.172853	-11.5655	6.16214e-31	5.20842e-29	1505.47	1201.53	864.868	1048.45	4832.76	4612.78	4404.21
263	ENSG00000108854	SMURF2	5693.48	1.58275	0.13689	11.5622	6.40365e-31	5.39197e-29	6638.27	7262.34	8229.21	9744.01	2712.07	2600.89	2667.54
264	ENSG00000100097	LGALS1	6690.22	2.33922	0.202338	11.5609	6.49889e-31	5.45143e-29	9071	7288.42	10730.3	13696.6	2368.5	1905.22	1771.46
266	ENSG00000072832	CRMP1	466.254	1.89232	0.16407	11.5336	8.92783e-31	7.43259e-29	580.332	739.172	673.19	722.365	191.533	145.628	211.56
267	ENSG00000057149	SERPINB3	5499.69	-1.98214	0.172125	-11.5157	1.09975e-30	9.12135e-29	3174.32	2332.85	2043.64	2163.7	10787.1	9988.02	8008.26
268	ENSG00000268628	AL121761.1	112.742	-3.49969	0.304113	-11.5079	1.20428e-30	9.951e-29	27.5843	22.0648	25.0015	7.92564	213.253	226.326	267.036
269	ENSG00000115221	ITGB6	5228.79	2.07271	0.180313	11.495	1.3973e-30	1.15031e-28	5534.9	8074.73	9859.87	7593.89	1645.8	2016.53	1875.83
270	ENSG00000177410	ZFAS1	1418.61	-1.00276	0.0873391	-11.4813	1.63847e-30	1.34385e-28	1000.46	1032.03	993.58	940.886	2024.92	2088.88	1849.51
271	ENSG00000203761	MSTO2P	259.022	1.96279	0.170997	11.4786	1.69092e-30	1.38175e-28	352.231	422.241	393.543	352.125	117.487	90.9013	84.6241
272	ENSG00000170734	POLH	2051.64	-1.14269	0.0995859	-11.4745	1.77298e-30	1.44348e-28	1467.27	1193.51	1436.2	1309.99	3009.24	2885.65	3059.63
273	ENSG00000166471	TMEM41B	2119.35	1.45356	0.126719	11.4707	1.85109e-30	1.50155e-28	2376.5	3082.06	2941.85	3246.11	1008.02	1133.48	1047.46
274	ENSG00000127022	CANX	30754.9	1.00501	0.0876851	11.4616	2.05644e-30	1.66204e-28	34648	41700.5	40557.1	39812.7	19786.2	18978.9	19801.1
275	ENSG00000101115	SALL4	124.389	4.46492	0.389854	11.4528	2.2763e-30	1.83304e-28	152.775	201.592	194.456	293.249	12.8347	12.0583	3.76107
276	ENSG00000258947	TUBB3	105.114	4.21801	0.368835	11.436	2.76201e-30	2.21611e-28	131.556	150.442	220.384	204.934	7.89827	7.42052	13.1637
278	ENSG00000087303	NID2	374.128	-2.03743	0.178455	-11.4171	3.43592e-30	2.73699e-28	201.578	155.457	166.677	117.752	689.124	607.555	680.754
279	ENSG00000152669	CCNO	466.357	1.90716	0.167068	11.4155	3.49985e-30	2.77793e-28	771.3	647.904	761.158	540.076	163.889	183.658	196.516
280	ENSG00000104635	SLC39A14	7003.77	1.35687	0.118912	11.4107	3.69596e-30	2.9231e-28	7794.69	9707.53	10223.8	10195.8	3793.15	3434.77	3876.72
281	ENSG00000104936	DMPK	825.687	1.5381	0.134845	11.4064	3.8843e-30	3.06113e-28	1057.75	1007.96	1243.59	1283.95	440.329	369.171	377.047
282	ENSG00000119686	FLVCR2	278.418	-1.79843	0.157699	-11.4042	3.98564e-30	3.12986e-28	155.958	132.389	124.082	127.942	450.202	533.35	425.001
283	ENSG00000100985	MMP9	33318.1	6.06459	0.532158	11.3962	4.36749e-30	3.4176e-28	17774.9	57462.9	82257.8	73146.8	1007.03	842.229	735.289
286	ENSG00000076003	MCM6	2527.17	-2.41299	0.212294	-11.3663	6.1576e-30	4.76783e-28	1318.74	828.434	674.115	721.233	4882.12	4590.52	4675.01
287	ENSG00000154764	WNT7A	5513.38	1.7587	0.154758	11.3642	6.30367e-30	4.86393e-28	6103.56	7318.51	9513.55	8655.93	2476.11	2366.22	2159.79
288	ENSG00000128595	CALU	15032.5	1.40912	0.124191	11.3463	7.73238e-30	5.94561e-28	16690.6	20212.4	21307.8	23843.7	7812.38	7616.23	7744.04
289	ENSG00000108797	CNTNAP1	219.883	2.13525	0.188263	11.3418	8.14251e-30	6.23931e-28	265.234	314.925	377.801	356.654	77.0082	73.2776	74.2811
290	ENSG00000272141	AL390719.2	191.271	2.04204	0.180555	11.3098	1.17371e-29	8.96273e-28	256.746	308.908	301.87	264.943	72.0718	76.0603	58.2966
292	ENSG00000091129	NRCAM	745.963	2.80388	0.248976	11.2617	2.02893e-29	1.53872e-27	794.641	1134.33	1032.47	1753.83	193.508	148.41	164.547
294	ENSG00000130827	PLXNA3	3838.13	1.72045	0.153159	11.2331	2.80333e-29	2.11155e-27	4714.8	4476.15	5909.62	6785.48	1691.22	1671.47	1618.2
295	ENSG00000203914	HSP90B3P	106.936	4.05062	0.360681	11.2305	2.88908e-29	2.16877e-27	142.165	237.698	188.9	147.19	15.7965	9.27565	7.52214
296	ENSG00000273151	AC073957.3	225.867	1.92211	0.171431	11.2122	3.55393e-29	2.65884e-27	334.195	302.89	365.763	317.026	77.9955	79.7706	103.429
297	ENSG00000104055	TGM5	3036.83	-1.76922	0.157799	-11.2118	3.56686e-29	2.65953e-27	1311.32	1554.57	1229.71	1882.91	5402.42	5332.57	4544.31
298	ENSG00000102158	MAGT1	3789.36	1.0828	0.0966928	11.1984	4.15246e-29	3.08578e-27	4393.33	5029.78	5438.3	4727.08	2376.39	2311.49	2249.12
299	ENSG00000110876	SELPLG	288.991	2.44949	0.218874	11.1913	4.49607e-29	3.32995e-27	327.829	404.188	485.215	561.588	77.9955	90.9013	75.2214
300	ENSG00000254614	AP003068.2	521.062	1.35766	0.121409	11.1825	4.96783e-29	3.66709e-27	802.067	674.983	651.892	692.927	277.427	277.342	270.797
301	ENSG00000072501	SMC1A	9484.93	-1.01358	0.0909518	-11.1441	7.65132e-29	5.62919e-27	7218.61	6902.28	5990.18	6297.49	13280	12940.5	13765.5
302	ENSG00000115590	IL1R2	19296.9	2.57041	0.230988	11.1279	9.18186e-29	6.73286e-27	19549.9	27375.4	28133.2	44876.1	5531.75	5032.97	4579.1
303	ENSG00000119917	IFIT3	142.688	2.65257	0.23855	11.1195	1.00802e-28	7.3672e-27	176.115	248.731	260.201	207.199	35.5422	31.5372	39.4912
304	ENSG00000183762	KREMEN1	1730.54	-1.28272	0.115468	-11.1089	1.13572e-28	8.27318e-27	1277.37	1012.98	968.578	1030.33	2595.57	2601.82	2627.11
305	ENSG00000138606	SHF	180.479	-2.78835	0.251752	-11.0758	1.64461e-28	1.19245e-26	68.9608	59.1739	45.3732	30.5703	391.952	362.678	304.647
306	ENSG00000146072	TNFRSF21	6272.08	1.22046	0.110194	11.0756	1.64772e-28	1.19245e-26	7064.77	8810.89	8645.9	8692.16	3882	3408.8	3400.01
308	ENSG00000186866	POFUT2	1150.35	1.30883	0.118315	11.0623	1.91181e-28	1.37458e-26	1316.62	1688.96	1510.28	1665.52	598.294	645.585	627.158
309	ENSG00000119899	SLC17A5	1118.84	1.15989	0.104962	11.0506	2.17783e-28	1.56078e-26	1414.23	1346.96	1483.42	1619.09	694.061	614.048	660.068
310	ENSG00000277075	H2AC8	278.916	2.05472	0.185958	11.0494	2.20749e-28	1.57693e-26	357.535	355.043	439.842	501.58	97.7411	108.525	92.1462
311	ENSG00000101986	ABCD1	497.743	3.03892	0.275203	11.0425	2.38349e-28	1.69718e-26	508.188	664.954	808.383	1211.49	82.9319	103.887	104.37
312	ENSG00000197119	SLC25A29	678.961	1.66298	0.150618	11.041	2.42351e-28	1.72015e-26	904.978	1010.97	1142.66	783.506	310.007	291.255	309.348
313	ENSG00000106624	AEBP1	1311.44	2.60714	0.236157	11.0398	2.45445e-28	1.73654e-26	1189.31	2474.27	1928.82	2581.49	353.448	330.213	322.512
314	ENSG00000114812	VIPR1	895.108	2.07303	0.188151	11.0179	3.13199e-28	2.20885e-26	1072.61	1056.1	1684.36	1504.74	315.931	332.068	299.945
315	ENSG00000087245	MMP2	331.011	1.96335	0.178286	11.0124	3.33129e-28	2.34195e-26	442.41	586.724	481.511	432.513	132.296	139.135	102.489
317	ENSG00000100321	SYNGR1	336.5	-1.73955	0.158609	-10.9675	5.47367e-28	3.8238e-26	172.933	196.578	163.899	138.133	586.447	601.99	495.521
318	ENSG00000162631	NTNG1	219.374	2.65495	0.242493	10.9486	6.7499e-28	4.70052e-26	223.857	379.114	394.469	374.769	51.3388	55.6539	56.4161
319	ENSG00000104267	CA2	4115.53	-2.3246	0.212389	-10.945	7.02282e-28	4.87525e-26	2244.94	1412.15	1286.19	1112.99	7200.26	7542.03	8010.14
320	ENSG00000121957	GPSM2	2302.27	-1.1762	0.10748	-10.9434	7.14366e-28	4.94364e-26	1701.74	1304.83	1501.02	1473.04	3318.26	3293.78	3523.18
321	ENSG00000179057	IGSF22	492.138	1.73822	0.158943	10.9361	7.74289e-28	5.34163e-26	598.368	739.172	775.974	698.588	253.732	191.078	188.054
322	ENSG00000229647	MYOSLID	1016.94	1.73652	0.158841	10.9325	8.06028e-28	5.54332e-26	1098.07	1568.61	1485.28	1658.72	449.214	396.07	462.612
323	ENSG00000100196	KDELR3	749.1	2.32315	0.212652	10.9247	8.78594e-28	6.02367e-26	799.945	1119.29	1191.74	1449.26	248.796	255.08	179.591
324	ENSG00000167601	AXL	3845.73	1.71553	0.15713	10.9178	9.47113e-28	6.4734e-26	4515.34	6508.12	4611.39	6280.5	1806.73	1564.8	1633.24
325	ENSG00000112977	DAP	3655.79	1.15257	0.105605	10.914	9.88229e-28	6.73364e-26	4120.67	5049.84	4852.15	5112.04	2276.68	2017.45	2161.68
327	ENSG00000106829	TLE4	1593.32	-1.08216	0.0992245	-10.9062	1.07655e-27	7.29059e-26	996.219	1001.94	1128.77	1183.18	2262.86	2388.48	2191.76
329	ENSG00000136052	SLC41A2	198.911	3.48012	0.319716	10.885	1.35861e-27	9.14483e-26	200.517	280.825	350.022	473.274	32.5804	23.1891	31.9691
330	ENSG00000283646	LINC02009	984.804	5.49604	0.50564	10.8695	1.61133e-27	1.0813e-25	648.232	1828.37	1857.52	2446.76	48.3769	37.1026	27.2678
331	ENSG00000112299	VNN1	374.279	2.00912	0.184873	10.8676	1.64449e-27	1.10022e-25	514.554	678.995	435.212	579.704	150.067	135.424	125.996
332	ENSG00000198483	ANKRD35	346.236	-2.95099	0.271691	-10.8616	1.75697e-27	1.17193e-25	123.069	101.298	85.1904	46.4216	752.311	760.603	554.758
335	ENSG00000122378	PRXL2A	4145.8	-1.60728	0.148117	-10.8514	1.96298e-27	1.29761e-25	2607.78	2471.26	2022.35	1732.32	6339.35	6851.92	6995.59
340	ENSG00000186529	CYP4F3	879.587	-1.908	0.176765	-10.794	3.67382e-27	2.39284e-25	392.546	509.497	287.055	425.72	1553	1497.09	1492.2
341	ENSG00000186480	INSIG1	722.495	2.10366	0.194996	10.7882	3.91222e-27	2.54065e-25	745.838	1033.04	1260.26	1266.97	232.012	251.37	267.976
342	ENSG00000141527	CARD14	436.577	-1.99607	0.185116	-10.7828	4.15062e-27	2.68025e-25	227.04	220.648	175.937	141.529	815.497	816.257	659.128
345	ENSG00000178719	GRINA	9121.05	1.00117	0.0930493	10.7595	5.34554e-27	3.43122e-25	10822.6	10784.7	11818.3	13019.6	5662.08	5842.73	5897.36
346	ENSG00000151702	FLI1	85.9011	3.00507	0.279492	10.7519	5.80691e-27	3.71659e-25	155.958	135.398	125.008	133.604	17.7711	20.4064	13.1637
347	ENSG00000100842	EFS	854.325	-1.70679	0.158866	-10.7436	6.35053e-27	4.05281e-25	499.701	462.359	456.51	314.761	1372.33	1494.31	1380.31
348	ENSG00000184497	TMEM255B	173.545	2.06187	0.192186	10.7285	7.48051e-27	4.76022e-25	238.711	256.754	234.274	300.042	71.0845	55.6539	58.2966
349	ENSG00000101017	CD40	645.861	1.27279	0.118651	10.7272	7.583e-27	4.81162e-25	839.2	967.844	776.9	866.159	377.143	353.402	340.377
350	ENSG00000035862	TIMP2	970.312	1.7819	0.166196	10.7216	8.05593e-27	5.0971e-25	1696.44	1195.51	1543.61	1140.16	442.303	388.65	385.51
351	ENSG00000130707	ASS1	6439.99	1.3556	0.12655	10.712	8.93811e-27	5.63916e-25	9760.61	7820.98	7645.84	9635.31	3735.88	3359.64	3121.69
352	ENSG00000136167	LCP1	6576.61	1.88171	0.175794	10.704	9.74474e-27	6.1306e-25	8091.76	8009.54	9841.35	12308.5	3084.28	2370.86	2329.98
353	ENSG00000132646	PCNA	4659.69	-2.2655	0.211844	-10.6942	1.08406e-26	6.80071e-25	2491.08	1877.52	1515.83	1196.77	8816.45	8008.59	8711.58
354	ENSG00000167566	NCKAP5L	1064.13	1.19112	0.111528	10.68	1.26217e-26	7.89571e-25	1451.36	1540.53	1326.93	1288.48	563.739	614.048	663.829
357	ENSG00000235385	LINC02154	450.95	3.26601	0.306447	10.6577	1.60571e-26	9.96032e-25	398.912	917.697	877.832	733.688	101.69	76.0603	50.7744
358	ENSG00000100100	PIK3IP1	2790.32	1.72651	0.162336	10.6355	2.03834e-26	1.26087e-24	3060.8	4547.36	3531.7	4783.69	1237.07	1216.96	1154.65
359	ENSG00000128510	CPA4	13049.9	1.44335	0.135748	10.6325	2.10344e-26	1.29751e-24	14456.3	17450.3	18193.7	21502.3	6753.02	6162.74	6831.04
360	ENSG00000242265	PEG10	73.4505	-3.64526	0.343258	-10.6196	2.41624e-26	1.48632e-24	11.6703	11.0324	20.3716	5.66117	142.169	152.121	171.129
363	ENSG00000157168	NRG1	5185.21	1.32596	0.125087	10.6003	2.96985e-26	1.81177e-24	6126.9	6677.62	6711.52	8422.69	2763.41	2630.57	2963.72
365	ENSG00000161638	ITGA5	21820.9	1.67424	0.157962	10.599	3.01161e-26	1.83069e-24	24077.9	27085.6	34812.3	37705.7	10038.7	9684.7	9341.56
366	ENSG00000064687	ABCA7	2490.44	1.0057	0.0949673	10.5899	3.31884e-26	2.00808e-24	3097.93	2963.71	3301.13	3329.9	1497.71	1737.33	1505.37
367	ENSG00000103227	LMF1	182.762	1.89717	0.179283	10.582	3.61247e-26	2.17979e-24	263.112	284.837	281.499	235.505	63.1862	82.5533	68.6395
368	ENSG00000157227	MMP14	49191.4	1.49058	0.140902	10.5788	3.73663e-26	2.24858e-24	54053.6	66482.4	67856.9	83403.8	25090.8	24188.1	23264.1
369	ENSG00000104081	BMF	266.96	2.92933	0.276941	10.5774	3.7924e-26	2.27595e-24	251.442	414.217	576.887	458.555	60.2243	53.7988	53.5953
370	ENSG00000156802	ATAD2	1976.71	-1.77514	0.167918	-10.5715	4.04017e-26	2.4181e-24	1223.26	1067.14	754.676	834.456	3425.88	3124.97	3406.59
371	ENSG00000283167	AC140479.6	439.515	1.47661	0.139802	10.5621	4.4646e-26	2.66492e-24	528.346	613.804	596.333	685.002	233.986	222.616	196.516
372	ENSG00000134463	ECHDC3	565.503	-1.30967	0.124197	-10.5451	5.35432e-26	3.1874e-24	405.277	316.931	339.836	322.687	817.471	899.738	856.584
374	ENSG00000173221	GLRX	1213.24	2.73511	0.26004	10.5181	7.13336e-26	4.22375e-24	1273.12	1582.65	1808.44	2968.72	293.223	239.312	327.213
375	ENSG00000163739	CXCL1	1862.5	1.63145	0.155141	10.5159	7.29491e-26	4.30789e-24	2059.28	2696.92	2904.81	2835.11	975.437	725.356	840.599
376	ENSG00000172031	EPHX4	90.6284	3.17831	0.302264	10.515	7.36691e-26	4.33523e-24	112.459	140.413	167.603	165.306	18.7584	16.6962	13.1637
377	ENSG00000243335	KCTD7	299.393	1.98469	0.188751	10.5148	7.38036e-26	4.33523e-24	358.596	493.45	515.772	394.017	96.7539	121.511	115.653
378	ENSG00000165548	TMEM63C	218.779	-3.05077	0.290201	-10.5126	7.55671e-26	4.41539e-24	81.692	55.1621	49.0771	26.0414	424.532	494.392	400.554
380	ENSG00000005022	SLC25A5	14595.3	-1.15785	0.110181	-10.5087	7.87854e-26	4.57927e-24	11251.2	9464.81	8762.58	8737.45	20535.5	21923	21492.6
381	ENSG00000134013	LOXL2	1036.59	2.00983	0.19125	10.5089	7.86006e-26	4.57927e-24	1470.46	1430.2	1246.37	1970.09	388.99	299.603	450.388
383	ENSG00000074695	LMAN1	5980.31	1.06043	0.100976	10.5018	8.47581e-26	4.9007e-24	6821.82	8744.7	7685.66	7537.28	3625.31	3672.23	3775.17
384	ENSG00000170044	ZPLD1	427.429	1.43825	0.137108	10.4899	9.61362e-26	5.54411e-24	510.31	659.939	568.553	604.613	219.177	227.253	202.158
385	ENSG00000110944	IL23A	988.897	5.08461	0.484803	10.488	9.80882e-26	5.64198e-24	628.074	2004.89	2134.39	2005.19	55.2879	38.0302	56.4161
386	ENSG00000184557	SOCS3	1149.46	1.82004	0.173889	10.4667	1.22829e-25	7.04673e-24	1291.16	1661.88	1522.32	2161.43	475.871	489.754	443.806
388	ENSG00000100297	MCM5	3968.76	-1.82423	0.174327	-10.4644	1.25829e-25	7.18168e-24	2540.94	1878.52	1475.09	1705.14	7236.79	6303.73	6641.11
389	ENSG00000161798	AQP5	67.0602	-6.22225	0.595123	-10.4554	1.38405e-25	7.8791e-24	5.30468	2.00589	0	1.13223	140.194	194.789	125.996
391	ENSG00000064195	DLX3	1524.71	-1.57416	0.150617	-10.4514	1.44317e-25	8.17366e-24	786.153	726.134	741.712	1048.45	2592.61	2576.77	2201.17
392	ENSG00000006756	ARSD	1424.75	1.2376	0.118443	10.4489	1.48181e-25	8.37108e-24	1638.08	2154.33	1992.72	1781	818.459	783.792	804.869
393	ENSG00000173559	NABP1	2961.26	1.40796	0.134844	10.4414	1.604e-25	9.0383e-24	4972.61	3764.06	3882.65	3541.63	1612.24	1415.46	1540.16
394	ENSG00000169418	NPR1	89.7131	5.01368	0.480722	10.4295	1.81878e-25	1.02226e-23	176.115	93.2741	146.305	198.141	2.96185	6.49295	4.70134
395	ENSG00000198074	AKR1B10	177.78	-3.83754	0.368606	-10.411	2.20984e-25	1.23891e-23	46.6812	33.0973	12.9638	13.5868	329.753	430.39	377.988
396	ENSG00000130816	DNMT1	6610.01	-1.20729	0.116088	-10.3998	2.48549e-25	1.38993e-23	4992.76	4299.63	3896.54	3748.83	10090	9358.2	9884.09
397	ENSG00000244161	FLNB-AS1	904.077	1.31116	0.126295	10.3818	3.00109e-25	1.67403e-23	1090.64	1209.55	1370.45	1188.85	480.807	548.191	440.045
398	ENSG00000131016	AKAP12	2374.4	2.44774	0.235781	10.3814	3.01338e-25	1.67667e-23	2299.05	3717.92	3470.58	5124.49	731.578	735.559	541.594
399	ENSG00000163781	TOPBP1	1925.82	-1.20093	0.115902	-10.3616	3.70726e-25	2.05758e-23	1457.73	1225.6	1181.55	1083.55	2915.45	2766.93	2849.95
400	ENSG00000158555	GDPD5	193.623	2.08549	0.201415	10.3542	4.00418e-25	2.21681e-23	227.04	274.808	314.834	335.141	67.1353	64.002	72.4006
401	ENSG00000092470	WDR76	563.023	-2.95721	0.285648	-10.3526	4.07214e-25	2.24882e-23	207.943	182.536	112.044	74.7274	1215.35	1025.89	1122.68
404	ENSG00000196611	MMP1	70790.1	2.91824	0.282681	10.3234	5.52157e-25	3.02662e-23	54704	103461	129069	163569	16478.8	15652.7	12595.8
406	ENSG00000095970	TREM2	128.748	-2.45167	0.23822	-10.2916	7.68704e-25	4.19284e-23	61.5343	47.1385	35.1873	32.8348	256.694	235.601	232.246
407	ENSG00000100479	POLE2	196.621	-2.83779	0.276052	-10.2799	8.67972e-25	4.72266e-23	86.9967	50.1474	33.3354	46.4216	377.143	411.839	370.465
408	ENSG00000198855	FICD	447.791	2.09448	0.203834	10.2754	9.09613e-25	4.9371e-23	495.457	763.243	659.3	748.407	151.054	191.078	125.996
410	ENSG00000113569	NUP155	2103.13	-1.50534	0.146605	-10.268	9.82053e-25	5.30428e-23	1466.21	1212.56	1039.88	986.176	3215.58	3254.82	3546.69
411	ENSG00000158786	PLA2G2F	1251.1	2.5718	0.250569	10.2638	1.02565e-24	5.52626e-23	1232.81	1988.84	2023.27	2531.68	389.977	366.388	224.724
413	ENSG00000023445	BIRC3	1535.32	1.75521	0.171347	10.2436	1.26427e-24	6.77902e-23	1676.28	2238.58	2556.64	2322.21	529.184	700.311	724.006
414	ENSG00000139636	LMBR1L	1845.75	1.32821	0.129724	10.2387	1.32987e-24	7.11352e-23	2064.58	2378.99	2764.06	2741.14	921.136	1056.5	993.863
415	ENSG00000075420	FNDC3B	5215.58	1.38028	0.13484	10.2364	1.36157e-24	7.26552e-23	5567.79	7060.75	7597.69	8116.99	2653.82	2663.97	2848.07
416	ENSG00000011201	ANOS1	284.826	3.09753	0.302859	10.2276	1.4912e-24	7.91907e-23	272.66	406.194	525.958	628.39	47.3896	42.668	70.5201
417	ENSG00000174125	TLR1	198.014	3.14436	0.307436	10.2277	1.4904e-24	7.91907e-23	304.489	385.132	410.21	177.761	38.5041	38.0302	31.9691
418	ENSG00000146232	NFKBIE	1642.22	1.1255	0.110091	10.2234	1.55765e-24	8.25217e-23	1816.32	2232.56	2239.03	2266.73	996.17	1010.12	934.626
419	ENSG00000108840	HDAC5	1967.59	-1.2127	0.118628	-10.2227	1.56861e-24	8.2904e-23	1192.49	1293.8	1248.22	1295.28	3184.98	3128.68	2429.65
420	ENSG00000023318	ERP44	4981.45	1.09969	0.107689	10.2118	1.75657e-24	9.26171e-23	5541.27	6443.94	6897.65	6947.39	3159.31	3075.8	2804.82
421	ENSG00000104177	MYEF2	274.69	2.03254	0.199171	10.205	1.88364e-24	9.90813e-23	362.84	341.002	398.173	523.092	102.678	107.598	87.4449
422	ENSG00000104611	SH2D4A	1845.51	-1.12329	0.110108	-10.2018	1.9468e-24	1.02161e-22	1424.84	1155.4	1230.63	1093.74	2662.71	2730.75	2620.53
423	ENSG00000157064	NMNAT2	529.177	1.90758	0.187119	10.1945	2.09847e-24	1.0986e-22	623.83	720.116	977.838	765.39	169.813	229.108	218.142
424	ENSG00000171476	HOPX	2901.86	-1.5014	0.147335	-10.1903	2.19001e-24	1.14381e-22	1424.84	1711.03	1364.9	2004.05	4889.03	4683.27	4235.91
425	ENSG00000161010	MRNIP	762.748	1.12444	0.110354	10.1894	2.21027e-24	1.15168e-22	921.953	1070.14	1068.58	911.448	446.253	456.362	464.492
427	ENSG00000123689	G0S2	6976.46	2.42469	0.238067	10.1849	2.31581e-24	1.20102e-22	6349.7	15122.4	10197.8	11179.7	1833.39	1859.77	2292.37
428	ENSG00000161011	SQSTM1	22824.6	1.78242	0.175091	10.18	2.43656e-24	1.26069e-22	24746.3	35261.6	29002.7	42163.3	10100.9	9971.32	8526.35
429	ENSG00000151150	ANK3	1326.58	-1.49884	0.147282	-10.1766	2.52099e-24	1.30133e-22	809.494	763.243	828.755	574.043	1886.7	2139.89	2283.91
430	ENSG00000091986	CCDC80	6360.84	2.08668	0.20512	10.173	2.61737e-24	1.34795e-22	5833.02	10981.3	9461.69	11568	2151.29	2238.21	2292.37
431	ENSG00000176102	CSTF3	1386.21	-1.10883	0.109023	-10.1706	2.68195e-24	1.378e-22	1029.11	841.473	988.024	848.043	1894.6	2070.32	2031.92
432	ENSG00000043039	BARX2	1304.57	-1.29558	0.12763	-10.1511	3.27702e-24	1.67985e-22	919.831	678.995	763.936	852.572	1808.7	2064.76	2043.2
433	ENSG00000186767	SPIN4	458.888	-1.51753	0.149606	-10.1436	3.53981e-24	1.81037e-22	254.625	256.754	221.31	288.72	848.077	684.543	658.187
434	ENSG00000170899	GSTA4	700.209	-2.24165	0.221236	-10.1324	3.96881e-24	2.0251e-22	361.779	313.922	217.606	184.554	1229.17	1424.74	1169.69
436	ENSG00000012822	CALCOCO1	6165.33	1.2212	0.120628	10.1237	4.33762e-24	2.20313e-22	6706.17	9246.17	8672.76	8027.54	3537.44	3580.4	3386.84
437	ENSG00000072736	NFATC3	631.781	-1.00632	0.0995113	-10.1126	4.85531e-24	2.46043e-22	445.593	467.373	445.398	405.34	858.937	881.187	918.641
438	ENSG00000139116	KIF21A	3716.28	-1.03515	0.102365	-10.1124	4.86894e-24	2.46171e-22	2587.62	2192.44	2673.31	2801.15	5141.78	5274.13	5343.54
439	ENSG00000227300	KRT16P2	1222.81	-1.29401	0.127974	-10.1115	4.91259e-24	2.47811e-22	793.58	773.272	695.413	752.936	2127.6	1856.06	1560.84
441	ENSG00000226380	AC016831.1	241.52	2.70243	0.267402	10.1062	5.18359e-24	2.60296e-22	238.711	456.341	387.061	433.646	72.0718	45.4507	57.3563
444	ENSG00000135636	DYSF	1775.83	2.81353	0.278625	10.0979	5.64379e-24	2.8149e-22	1856.64	1786.25	3292.79	4296.83	414.659	381.229	402.435
445	ENSG00000177427	MIEF2	1943.85	1.23577	0.122415	10.0949	5.82059e-24	2.89656e-22	2325.57	2544.48	2393.67	3057.03	1103.78	1023.1	1159.35
447	ENSG00000213937	CLDN9	85.5044	2.75581	0.273764	10.0664	7.77876e-24	3.85371e-22	129.434	130.383	129.638	149.455	15.7965	26.8994	16.9248
448	ENSG00000144959	NCEH1	1335.09	1.18113	0.117425	10.0586	8.42208e-24	4.1631e-22	1751.6	1641.82	1762.15	1867.05	831.293	653.933	837.778
449	ENSG00000095303	PTGS1	311.88	-1.77653	0.176715	-10.0531	8.90318e-24	4.39111e-22	144.287	188.554	118.526	160.777	533.134	562.104	475.775
450	ENSG00000114850	SSR3	15790.7	1.04691	0.104241	10.0431	9.84827e-24	4.84644e-22	17382.4	19885.4	21167	22661.7	9836.31	9876.71	9725.19
451	ENSG00000135919	SERPINE2	10152.6	2.71592	0.270703	10.0328	1.09325e-23	5.3681e-22	8617.98	20185.3	22282.9	12700.3	2162.15	2500.71	2618.65
452	ENSG00000154930	ACSS1	171.869	2.35055	0.234417	10.0272	1.15715e-23	5.66926e-22	227.04	333.981	245.385	242.298	54.3006	38.9577	61.1174
453	ENSG00000166073	GPR176	1929.97	1.32416	0.132077	10.0257	1.17543e-23	5.74614e-22	2392.41	3136.22	2473.3	2393.54	1100.82	931.275	1082.25
454	ENSG00000196569	LAMA2	234.563	1.65071	0.164692	10.023	1.20743e-23	5.88955e-22	304.489	338.996	330.576	350.993	124.398	88.1187	104.37
455	ENSG00000119986	AVPI1	4172.81	-1.30069	0.129811	-10.0199	1.24674e-23	6.06791e-22	3078.84	2630.73	2265.88	2282.58	5956.29	6804.61	6190.72
456	ENSG00000071242	RPS6KA2	4873.4	1.09486	0.109282	10.0187	1.2615e-23	6.12631e-22	5377.88	6576.32	6505.03	6788.87	3072.43	3070.24	2723.01
458	ENSG00000188373	C10orf99	252.336	-2.82824	0.282534	-10.0103	1.37379e-23	6.65312e-22	88.0577	89.2623	38.8913	63.4051	588.421	523.147	375.167
459	ENSG00000113140	SPARC	2017.84	1.37956	0.137874	10.006	1.43471e-23	6.92192e-22	2854.98	3271.61	2539.04	2298.43	1080.09	969.305	1111.4
460	ENSG00000138675	FGF5	358.17	1.84428	0.184557	9.99298	1.63593e-23	7.8756e-22	385.12	605.78	531.514	551.398	156.978	140.062	136.339
462	ENSG00000240563	L1TD1	267.427	-1.57046	0.157354	-9.98044	1.85651e-23	8.89877e-22	172.933	123.362	137.045	147.19	422.558	405.346	463.552
463	ENSG00000137699	TRIM29	44173.9	-1.2384	0.124349	-9.95904	2.30277e-23	1.1014e-21	34374.3	26212	26137.7	24926.1	65820.3	66312.5	65434.2
465	ENSG00000271601	LIX1L	466.716	1.02835	0.103414	9.94406	2.67691e-23	1.27484e-21	612.16	599.762	572.257	604.613	301.122	291.255	285.841
466	ENSG00000269834	ZNF528-AS1	168.024	1.8478	0.186036	9.93249	3.00639e-23	1.42868e-21	204.761	253.746	256.497	258.149	75.0336	61.2193	66.759
467	ENSG00000049541	RFC2	1554.52	-1.68	0.1692	-9.9291	3.11037e-23	1.47493e-21	1032.29	827.431	614.853	723.498	2743.66	2491.44	2448.46
468	ENSG00000176532	PRR15	380.181	2.06894	0.208452	9.92525	3.23285e-23	1.52973e-21	474.238	519.527	576.887	687.266	111.563	115.018	176.77
469	ENSG00000171236	LRG1	164.704	2.1901	0.221119	9.90465	3.97346e-23	1.87617e-21	254.625	304.896	196.308	234.372	57.2625	57.509	47.9536
470	ENSG00000150054	MPP7	607.044	-1.5176	0.153458	-9.88938	4.62891e-23	2.18101e-21	418.009	301.887	354.651	275.133	950.755	983.219	965.655
472	ENSG00000107819	SFXN3	2761.53	1.21312	0.122784	9.88012	5.07743e-23	2.38219e-21	3415.15	3073.03	3971.54	4146.24	1539.18	1581.5	1604.1
473	ENSG00000186474	KLK12	235.985	-1.46064	0.147883	-9.877	5.23792e-23	2.4523e-21	119.886	131.386	147.231	140.397	346.537	401.636	364.824
475	ENSG00000131153	GINS2	709.076	-2.37453	0.240982	-9.85357	6.61531e-23	3.07765e-21	379.815	269.793	187.975	177.761	1405.89	1249.43	1292.87
476	ENSG00000165304	MELK	1764.7	-1.44368	0.146512	-9.85365	6.60958e-23	3.07765e-21	1310.26	898.641	934.317	920.506	2781.18	2750.23	2757.8
477	ENSG00000089327	FXYD5	10161.4	1.22217	0.12415	9.84428	7.256e-23	3.36864e-21	12575.3	11516.8	13779.6	15954.3	6117.21	5480.98	5705.54
478	ENSG00000089127	OAS1	357.98	-1.47144	0.149557	-9.83868	7.67139e-23	3.54818e-21	231.284	218.642	192.604	170.967	506.477	602.917	582.966
479	ENSG00000273802	H2BC8	1381.58	2.0786	0.21127	9.83863	7.67476e-23	3.54818e-21	1488.49	1942.71	1889.93	2891.73	532.146	419.259	506.804
480	ENSG00000147896	IFNK	127.517	3.96233	0.402927	9.83388	8.04611e-23	3.71211e-21	111.398	269.793	180.567	289.852	14.8093	9.27565	16.9248
481	ENSG00000197635	DPP4	451.853	2.79855	0.285121	9.81529	9.67546e-23	4.45453e-21	371.327	708.081	943.576	832.192	99.7157	116.873	91.206
482	ENSG00000115828	QPCT	1053.27	1.16045	0.118247	9.8138	9.82031e-23	4.51184e-21	1390.89	1226.6	1308.41	1595.32	605.205	641.875	604.592
483	ENSG00000127152	BCL11B	1614.3	-1.00471	0.102434	-9.80833	1.03667e-22	4.753e-21	1123.53	1038.05	1280.63	1067.7	2355.66	2249.34	2185.18
484	ENSG00000134775	FHOD3	266.488	1.60646	0.16381	9.80687	1.05176e-22	4.81223e-21	304.489	395.161	412.062	384.96	117.487	122.439	128.817
486	ENSG00000072849	DERL2	2023.71	1.15129	0.117555	9.79356	1.19994e-22	5.46763e-21	2182.34	2770.14	2840.92	2796.62	1144.26	1222.53	1209.18
487	ENSG00000132854	KANK4	387.341	-1.55983	0.159289	-9.79247	1.21293e-22	5.51548e-21	186.725	185.545	250.941	220.786	543.006	651.15	673.232
488	ENSG00000111012	CYP27B1	3863.02	1.49865	0.153125	9.78708	1.27933e-22	5.80547e-21	4042.16	5315.62	5562.38	6449.2	2011.1	1839.36	1821.3
489	ENSG00000102554	KLF5	14423.5	-1.22447	0.12517	-9.78241	1.33987e-22	6.06777e-21	8014.31	8761.75	8782.95	11123.1	20321.3	22795.8	21165.4
490	ENSG00000181333	HEPHL1	116418	1.64428	0.168119	9.78046	1.3659e-22	6.17303e-21	115813	171102	174064	196256	57426.4	50766.5	49497.6
491	ENSG00000095319	NUP188	6096.56	-1.07477	0.110007	-9.77003	1.51412e-22	6.82895e-21	4767.84	4319.69	3754.86	3700.14	8831.26	8630.06	8672.09
492	ENSG00000285108	AC103718.1	1650.54	1.48796	0.152336	9.76759	1.551e-22	6.98107e-21	2477.28	2530.44	2388.11	1719.86	882.632	806.981	748.453
493	ENSG00000168758	SEMA4C	1112.96	1.14635	0.117454	9.75998	1.67182e-22	7.50965e-21	1326.17	1361	1578.8	1553.43	585.46	691.036	694.858
494	ENSG00000169851	PCDH7	1476.39	1.05417	0.108063	9.75521	1.75239e-22	7.85562e-21	1663.55	2050.02	1908.45	1970.09	984.322	893.245	865.046
496	ENSG00000181458	TMEM45A	1735.13	-1.76599	0.181182	-9.74702	1.89964e-22	8.48137e-21	1021.68	923.714	899.129	575.175	2950.99	3084.15	2691.05
499	ENSG00000164070	HSPA4L	3107.22	-2.25852	0.232586	-9.71046	2.72102e-22	1.20755e-20	1699.62	1276.75	1029.69	733.688	5242.48	5702.67	6065.67
500	ENSG00000198056	PRIM1	143.96	-2.55398	0.26331	-9.69949	3.02997e-22	1.34197e-20	56.2296	64.1886	34.2614	31.7026	260.643	253.225	307.468
501	ENSG00000104447	TRPS1	784.476	-1.39237	0.143596	-9.69649	3.12056e-22	1.37934e-20	354.353	495.456	499.105	500.447	1161.05	1199.34	1281.58
502	ENSG00000116120	FARSB	3864.6	-1.46351	0.150986	-9.69302	3.2283e-22	1.42412e-20	2845.43	1903.59	2121.43	1946.31	5681.82	6173.87	6379.72
503	ENSG00000115414	FN1	249075	2.2193	0.229256	9.68042	3.65219e-22	1.60791e-20	227200	457669	498233	318565	80207	78708.5	82942.9
505	ENSG00000172867	KRT2	200.787	-2.70972	0.279968	-9.67868	3.71496e-22	1.62907e-20	89.1186	67.1975	45.3732	36.2315	443.291	390.505	333.795
506	ENSG00000183255	PTTG1IP	18273.1	1.30366	0.134911	9.66313	4.32453e-22	1.89262e-20	20859.1	21298.6	26680.3	29267.1	9842.24	9932.36	10031.7
507	ENSG00000184058	TBX1	90.6153	-2.61204	0.27036	-9.66137	4.39933e-22	1.92156e-20	32.889	30.0884	19.4456	31.7026	139.207	193.861	187.113
508	ENSG00000196155	PLEKHG4	581.479	-1.25542	0.129963	-9.65983	4.46613e-22	1.9469e-20	432.862	321.946	367.615	336.273	838.204	884.897	888.553
509	ENSG00000008394	MGST1	4704.31	-1.35135	0.139913	-9.65848	4.52524e-22	1.96879e-20	2832.7	2814.27	2235.32	3421.61	6917.9	7434.43	7273.91
510	ENSG00000022267	FHL1	8271.82	1.20682	0.124958	9.6578	4.55562e-22	1.97812e-20	9706.5	9483.87	11605.3	12907.5	4719.22	4763.04	4717.32
511	ENSG00000165799	RNASE7	21825.7	2.28436	0.236583	9.65565	4.65194e-22	2.01599e-20	21920	33156.4	28125.8	49194.4	8035.51	6152.54	6195.42
512	ENSG00000116062	MSH6	2489.73	-1.1321	0.117254	-9.6551	4.67688e-22	2.02248e-20	1866.19	1782.24	1475.09	1468.51	3696.39	3415.29	3724.4
513	ENSG00000135736	CCDC102A	245.893	1.80753	0.187213	9.65492	4.68517e-22	2.02248e-20	351.17	429.261	305.574	331.745	88.8556	117.801	96.8476
514	ENSG00000143224	PPOX	493.427	1.15662	0.119916	9.64529	5.14668e-22	2.21738e-20	619.586	643.892	650.966	670.283	281.376	327.43	260.454
515	ENSG00000109107	ALDOC	597.683	-1.32013	0.136884	-9.64412	5.20533e-22	2.23829e-20	407.399	351.031	296.315	403.075	890.53	890.462	944.969
517	ENSG00000186603	HPDL	50.4029	-3.34173	0.347312	-9.62171	6.47464e-22	2.77333e-20	11.6703	13.0383	8.33385	7.92564	118.474	91.8289	101.549
518	ENSG00000101412	E2F1	393.856	-2.02018	0.210173	-9.61197	7.11729e-22	3.04271e-20	234.467	175.516	151.861	120.017	758.234	648.368	668.53
519	ENSG00000150630	VEGFC	1392.52	1.15887	0.12065	9.60524	7.59797e-22	3.24194e-20	1522.44	1992.86	1990.86	1790.06	824.382	798.633	828.376
520	ENSG00000239556	AC004951.2	86.6242	-2.71766	0.283039	-9.60171	7.86318e-22	3.34866e-20	31.8281	34.1002	21.2976	14.719	175.737	166.962	161.726
521	ENSG00000186007	LEMD1	364.136	1.90504	0.198582	9.59323	8.53718e-22	3.62871e-20	437.105	627.845	575.035	483.464	155.991	162.324	107.191
522	ENSG00000072840	EVC	2105.22	1.4049	0.146509	9.58917	8.88003e-22	3.76721e-20	2203.56	2962.71	3174.27	3143.08	1184.74	1057.42	1010.79
523	ENSG00000172548	NIPAL4	5652.14	-1.25109	0.130533	-9.58447	9.29318e-22	3.93494e-20	4333.92	3365.89	3210.38	3295.93	8723.64	8993.67	7641.55
524	ENSG00000166689	PLEKHA7	1115.43	-1.31933	0.137768	-9.57646	1.00431e-21	4.24435e-20	832.834	682.004	568.553	636.315	1737.62	1677.96	1672.74
525	ENSG00000125780	TGM3	226.97	-3.062	0.319805	-9.57458	1.02269e-21	4.31382e-20	50.9249	58.1709	33.3354	76.9919	643.709	428.535	297.125
526	ENSG00000125459	MSTO1	1184.67	1.12773	0.117853	9.56896	1.07982e-21	4.54612e-20	1534.11	1460.29	1630.66	1548.9	618.04	684.543	816.152
527	ENSG00000156282	CLDN17	169.714	-1.61456	0.168806	-9.56457	1.12667e-21	4.73435e-20	106.094	91.2682	80.5605	82.6531	279.401	285.69	262.335
528	ENSG00000167861	HID1	1440.26	2.17025	0.22699	9.56099	1.16631e-21	4.89165e-20	1480.01	1743.12	2409.41	3009.48	437.367	471.203	531.251
529	ENSG00000140931	CMTM3	799.999	1.55526	0.162746	9.55641	1.21908e-21	5.10331e-20	942.111	968.847	1186.18	1364.34	389.977	337.634	410.897
531	ENSG00000172137	CALB2	124.972	-2.24043	0.234899	-9.53786	1.45808e-21	6.08083e-20	39.2546	58.1709	60.1889	33.967	216.215	228.181	238.828
532	ENSG00000088832	FKBP1A	31517.7	1.21558	0.127531	9.53166	1.54791e-21	6.4433e-20	34810.4	38585.4	43586.9	49784.3	17945.9	18025.4	17885.8
533	ENSG00000183876	ARSI	374.472	-1.1571	0.121405	-9.53091	1.55916e-21	6.47796e-20	273.721	232.684	250.015	224.182	532.146	550.973	557.579
534	ENSG00000049192	ADAMTS6	769.358	1.74624	0.183238	9.5299	1.57428e-21	6.52853e-20	799.945	1237.64	1210.26	1153.75	279.401	324.648	379.868
535	ENSG00000033170	FUT8	611.373	1.60905	0.168928	9.52506	1.64943e-21	6.82742e-20	670.511	838.464	945.428	980.515	293.223	240.239	311.229
536	ENSG00000178104	PDE4DIP	2657.34	1.33912	0.140592	9.52486	1.6527e-21	6.82819e-20	2748.88	3836.27	3944.69	3817.89	1429.59	1341.26	1482.8
537	ENSG00000167772	ANGPTL4	26186.1	2.33005	0.244849	9.51628	1.79497e-21	7.40218e-20	26837.4	39887.2	30787.1	61998.9	8001.94	7258.19	8531.99
538	ENSG00000144354	CDCA7	633.24	-2.54362	0.267541	-9.50741	1.95476e-21	8.04612e-20	327.829	214.631	149.083	133.604	1194.61	1152.96	1259.96
539	ENSG00000131876	SNRPA1	3334.69	-1.21716	0.128039	-9.50616	1.97825e-21	8.12529e-20	2569.59	2147.31	1924.19	1867.05	4670.84	4975.46	5188.4
540	ENSG00000133687	TMTC1	826.304	-1.09048	0.114715	-9.506	1.98133e-21	8.12529e-20	646.11	555.633	513.92	511.77	1191.65	1216.04	1149.01
542	ENSG00000116711	PLA2G4A	658.312	-1.11121	0.116942	-9.50224	2.05421e-21	8.39307e-20	474.238	468.376	436.138	379.298	977.411	982.291	890.433
544	ENSG00000110042	DTX4	1559.73	1.01168	0.106504	9.49897	2.11974e-21	8.62899e-20	2068.82	1863.48	2001.97	2023.3	1089.96	863.563	1007.03
545	ENSG00000164484	TMEM200A	1914	1.78666	0.188114	9.49776	2.14452e-21	8.7124e-20	1920.29	2719.99	3107.6	3257.44	924.098	765.241	703.32
546	ENSG00000229847	EMX2OS	103.132	2.19433	0.231041	9.49759	2.1481e-21	8.7124e-20	128.373	163.48	162.047	166.438	30.6058	35.2475	35.7302
547	ENSG00000130517	PGPEP1	344.102	1.24721	0.131398	9.49185	2.26968e-21	9.18869e-20	444.532	445.309	512.068	427.984	204.368	189.223	185.233
548	ENSG00000183186	C2CD4C	65.3937	3.60267	0.379981	9.48117	2.51447e-21	1.01611e-19	78.5092	101.298	132.416	118.885	8.88556	7.42052	10.3429
551	ENSG00000101825	MXRA5	193.487	1.74285	0.18394	9.47509	2.66532e-21	1.07121e-19	231.284	315.928	300.944	258.149	79.97	81.6257	86.5046
552	ENSG00000170581	STAT2	3381.41	1.08265	0.114282	9.47351	2.70592e-21	1.08555e-19	3702.67	4836.21	4710.47	4230.03	2104.89	2117.63	1967.98
553	ENSG00000122641	INHBA	20580.3	2.29966	0.242854	9.46928	2.81782e-21	1.1284e-19	16471	35501.3	35555	37490.5	6939.62	6529.13	5575.79
554	ENSG00000180353	HCLS1	85.2709	2.9604	0.312713	9.46683	2.88476e-21	1.15312e-19	116.703	163.48	110.192	153.984	20.733	12.0583	19.7456
556	ENSG00000180801	ARSJ	1254.48	-1.11754	0.118162	-9.45773	3.14705e-21	1.25344e-19	894.369	914.688	798.197	734.82	1630.01	1906.15	1903.1
558	ENSG00000133110	POSTN	347.202	2.22326	0.235611	9.43613	3.86785e-21	1.53501e-19	350.109	650.913	619.483	473.274	129.334	104.815	102.489
559	ENSG00000253729	PRKDC	15915.5	-1.04235	0.110472	-9.4354	3.89502e-21	1.54303e-19	12672.9	11181.9	10356.2	9569.64	23406.5	21729.1	22492.1
560	ENSG00000167325	RRM1	3377.5	-1.62643	0.172446	-9.43157	4.03987e-21	1.59755e-19	2322.39	1901.59	1451.94	1454.92	5850.65	5128.51	5532.53
561	ENSG00000143333	RGS16	105.675	-2.96134	0.314099	-9.42806	4.17739e-21	1.64899e-19	42.4374	13.0383	26.8535	26.0414	203.381	194.789	233.186
563	ENSG00000021355	SERPINB1	24316.4	1.36787	0.145182	9.42181	4.43397e-21	1.74405e-19	31490.7	25635.3	35435.5	39327	13575.2	12599.1	12152
564	ENSG00000142864	SERBP1	18567.3	-1.06543	0.113195	-9.41235	4.85151e-21	1.9049e-19	15115.2	11701.4	12248	11516	26801.8	25904.1	26684.8
565	ENSG00000163735	CXCL5	1521	2.05438	0.218425	9.40543	5.1819e-21	2.03103e-19	1563.82	2992.79	1876.97	2584.89	607.18	464.71	556.638
566	ENSG00000151632	AKR1C2	1702.56	-2.05993	0.219159	-9.39923	5.49621e-21	2.15042e-19	535.773	876.576	519.476	956.738	2855.23	3270.59	2903.55
568	ENSG00000167552	TUBA1A	6060.07	2.34816	0.250158	9.38673	6.18908e-21	2.41601e-19	7389.42	5630.55	10060.8	13893.6	1834.37	1773.5	1838.22
569	ENSG00000147224	PRPS1	1561.89	-1.00547	0.107151	-9.38372	6.36859e-21	2.4786e-19	1259.33	1052.09	1044.51	1007.69	2079.22	2218.73	2271.69
570	ENSG00000187554	TLR5	188.872	-2.55271	0.272285	-9.37512	6.90971e-21	2.68448e-19	86.9967	70.2063	55.559	31.7026	364.308	367.316	346.018
571	ENSG00000127585	FBXL16	190.515	2.03444	0.217082	9.37178	7.13192e-21	2.75959e-19	329.951	210.619	283.351	303.439	64.1735	62.1468	79.9227
572	ENSG00000153558	FBXL2	937.051	1.23665	0.131956	9.37165	7.14042e-21	2.75959e-19	1220.08	1090.2	1386.2	1279.42	465.998	518.509	598.95
573	ENSG00000170412	GPRC5C	464.976	2.17975	0.232587	9.37178	7.13169e-21	2.75959e-19	431.801	812.387	806.531	741.613	173.762	131.714	157.025
576	ENSG00000255501	CARD18	246.898	-1.75252	0.18709	-9.36727	7.44329e-21	2.86166e-19	140.044	149.439	107.414	92.8432	405.774	434.1	398.673
577	ENSG00000065320	NTN1	228.018	1.99872	0.213392	9.36642	7.50356e-21	2.87983e-19	304.489	275.81	348.17	415.53	89.8429	96.4667	65.8187
578	ENSG00000175920	DOK7	162.865	1.89093	0.201903	9.36554	7.56656e-21	2.89899e-19	244.015	252.743	194.456	257.017	76.0209	57.509	58.2966
579	ENSG00000174099	MSRB3	785.257	1.34521	0.143761	9.35726	8.18335e-21	3.12988e-19	989.853	918.7	1097.29	1238.66	366.282	460.072	425.941
581	ENSG00000170231	FABP6	106.669	4.29295	0.459555	9.34155	9.49332e-21	3.61841e-19	102.911	126.371	204.642	285.323	5.92371	8.34808	13.1637
582	ENSG00000105825	TFPI2	8941.14	1.25476	0.134345	9.33986	9.64642e-21	3.67045e-19	14022.4	13014.2	10806.2	9777.97	4929.51	4991.23	5046.42
583	ENSG00000016402	IL20RA	258.719	-3.35257	0.358963	-9.3396	9.67021e-21	3.67319e-19	86.9967	68.2004	26.8535	27.1736	487.718	558.394	555.698
584	ENSG00000213398	LCAT	576.898	1.21779	0.130395	9.33922	9.70463e-21	3.67995e-19	757.508	823.42	786.159	686.134	331.728	285.69	367.645
585	ENSG00000177508	IRX3	746.833	-1.27936	0.137027	-9.33659	9.94845e-21	3.76596e-19	562.296	438.288	456.51	396.282	1068.24	1117.72	1188.5
587	ENSG00000111335	OAS2	94.0377	2.45979	0.263558	9.33302	1.02897e-20	3.87527e-19	125.19	174.513	153.713	125.678	30.6058	24.1167	24.447
588	ENSG00000226887	ERVMER34-1	472.149	-2.25668	0.241794	-9.33308	1.02833e-20	3.87527e-19	277.965	168.495	138.897	135.868	892.505	771.734	919.582
589	ENSG00000050438	SLC4A8	641.598	1.74335	0.186888	9.32831	1.0757e-20	4.04438e-19	656.719	904.658	1053.77	1054.11	268.541	306.096	247.29
593	ENSG00000137857	DUOX1	10739.3	-1.29593	0.13905	-9.31989	1.16457e-20	4.34899e-19	7546.44	7448.89	6198.53	5261.49	16922.1	16645.1	15152.4
594	ENSG00000131711	MAP1B	3971.98	2.44719	0.262726	9.31463	1.22383e-20	4.56258e-19	4296.79	4050.9	6750.41	9344.33	1164.01	960.957	1236.45
595	ENSG00000144045	DQX1	346.451	1.46026	0.156813	9.31211	1.25318e-20	4.66415e-19	419.07	449.32	563.924	473.274	158.953	169.744	190.874
596	ENSG00000100170	SLC5A1	603.803	-1.50683	0.161884	-9.30809	1.30157e-20	4.83611e-19	342.682	286.843	382.431	337.406	1113.66	986.001	777.601
597	ENSG00000137709	POU2F3	137.989	-2.02663	0.217755	-9.30694	1.31564e-20	4.88022e-19	63.6561	43.1267	64.8188	66.8018	213.253	279.197	235.067
598	ENSG00000125450	NUP85	2881.55	-1.01045	0.108653	-9.29981	1.40691e-20	5.21002e-19	2345.73	1850.44	2002.9	1834.22	3956.05	4098.91	4082.64
601	ENSG00000174442	ZWILCH	856.988	-1.37204	0.147929	-9.27503	1.77572e-20	6.54297e-19	645.049	491.444	452.806	450.629	1254.84	1308.79	1395.36
603	ENSG00000099250	NRP1	1901.54	1.22866	0.132661	9.26168	2.01235e-20	7.39029e-19	2061.4	2705.95	2927.96	2387.88	1054.42	1084.32	1088.83
604	ENSG00000176659	C20orf197	144.838	2.25189	0.243237	9.25801	2.08282e-20	7.63643e-19	214.309	263.775	237.978	159.645	49.3642	38.9577	49.8342
605	ENSG00000275131	AC241952.2	638.553	2.08537	0.225367	9.2532	2.17865e-20	7.97457e-19	664.146	1129.32	1170.44	834.456	235.961	259.718	175.83
608	ENSG00000077942	FBLN1	444.858	-1.57534	0.170409	-9.24444	2.36475e-20	8.61306e-19	282.209	271.799	187.049	221.918	800.688	678.05	672.291
609	ENSG00000065328	MCM10	732.681	-2.9747	0.322143	-9.23412	2.60427e-20	9.46986e-19	329.951	185.545	128.712	99.6366	1523.38	1350.53	1511.01
610	ENSG00000123892	RAB38	5426.79	-1.569	0.169923	-9.2336	2.61679e-20	9.4998e-19	3927.58	2846.36	2736.28	2267.86	8427.46	9018.71	8763.29
611	ENSG00000250786	SNHG18	297.667	1.6961	0.183727	9.23164	2.66527e-20	9.65998e-19	369.206	484.423	487.067	350.993	130.322	117.801	143.861
613	ENSG00000160145	KALRN	703.17	-1.28588	0.139368	-9.22654	2.79525e-20	1.0098e-18	448.776	353.037	429.656	509.505	1107.73	1084.32	989.162
614	ENSG00000139112	GABARAPL1	1149.06	1.30058	0.141015	9.22299	2.88936e-20	1.0421e-18	1267.82	1833.39	1551.02	1513.8	580.523	669.702	627.158
615	ENSG00000087258	GNAO1	135.937	-3.38111	0.366613	-9.22255	2.90126e-20	1.04469e-18	18.0359	43.1267	31.4834	14.719	246.821	389.577	207.799
616	ENSG00000134030	CTIF	3038.24	1.14335	0.124052	9.21671	3.06363e-20	1.10137e-18	3306.94	3869.37	4119.7	4581.02	1870.9	1828.23	1691.54
617	ENSG00000239305	RNF103	735.7	1.08413	0.117693	9.21154	3.21487e-20	1.15386e-18	863.602	879.585	1000.06	1060.9	468.96	447.086	429.702
618	ENSG00000184678	H2BC21	1451.07	1.18876	0.129119	9.20666	3.36437e-20	1.20557e-18	1615.81	2062.06	1772.33	2193.14	800.688	870.056	843.42
619	ENSG00000180535	BHLHA15	64.5746	4.51767	0.490776	9.20517	3.4114e-20	1.22044e-18	91.2405	77.2269	118.526	150.587	7.89827	2.78269	3.76107
620	ENSG00000176170	SPHK1	12462.6	1.89197	0.205753	9.19536	3.73735e-20	1.3349e-18	11866.6	16742.2	19348.4	24615.9	5017.38	5015.34	4632.7
623	ENSG00000108479	GALK1	485.69	-1.92581	0.209818	-9.17849	4.37164e-20	1.55393e-18	308.732	207.61	214.828	151.719	798.713	866.345	851.882
626	ENSG00000080546	SESN1	495.772	-1.36414	0.148827	-9.16597	4.91022e-20	1.73701e-18	362.84	287.846	284.277	249.091	734.54	728.138	823.674
627	ENSG00000185112	FAM43A	639.912	-1.4201	0.154938	-9.16558	4.92829e-20	1.74062e-18	324.646	462.359	315.76	387.224	964.577	1067.63	957.192
632	ENSG00000189060	H1-0	15991	-1.30012	0.14207	-9.15126	5.62744e-20	1.97183e-18	10066.2	7830.01	9600.59	11823.9	22179.3	26129.5	24307.8
634	ENSG00000068079	IFI35	296.399	1.51789	0.165977	9.14516	5.95398e-20	2.07967e-18	448.776	359.055	366.689	469.877	150.067	128.004	152.323
638	ENSG00000148175	STOM	6598.12	-1.50586	0.164912	-9.13134	6.76579e-20	2.34841e-18	4783.76	3787.13	3227.05	2958.53	9543.09	10731.9	11155.3
639	ENSG00000175315	CST6	3364.01	1.11365	0.122045	9.1249	7.18013e-20	2.48833e-18	3733.43	4232.44	4342.86	5178.84	1964.7	1988.7	2107.14
640	ENSG00000178035	IMPDH2	9917.73	-1.57883	0.173064	-9.12279	7.32163e-20	2.5334e-18	7360.77	5029.78	4453.05	4581.02	15765.9	15913.3	16320.2
642	ENSG00000127564	PKMYT1	1326.55	-2.2219	0.243719	-9.11667	7.74714e-20	2.67228e-18	812.677	486.429	371.319	394.017	2509.68	2260.48	2451.28
644	ENSG00000205488	CALML3-AS1	209.338	-1.75676	0.192752	-9.11407	7.93463e-20	2.72845e-18	94.4233	127.374	114.822	76.9919	361.346	324.648	365.764
645	ENSG00000092853	CLSPN	696.229	-2.37827	0.260977	-9.11295	8.01722e-20	2.74902e-18	374.51	278.819	163.899	177.761	1396.02	1146.47	1336.12
646	ENSG00000167157	PRRX2	63.3186	-2.92043	0.320472	-9.11292	8.01928e-20	2.74902e-18	16.975	18.053	17.5937	13.5868	105.639	163.251	108.131
647	ENSG00000080839	RBL1	396.25	-2.09902	0.230363	-9.11182	8.10076e-20	2.77267e-18	245.076	149.439	119.452	144.926	776.005	692.891	645.964
648	ENSG00000254966	AC103974.1	144.731	2.42569	0.26622	9.1116	8.11777e-20	2.7742e-18	184.603	260.766	246.311	197.009	57.2625	38.9577	28.208
650	ENSG00000164692	COL1A2	513.25	1.6197	0.177896	9.10474	8.64742e-20	2.94611e-18	715.071	876.576	738.934	557.059	234.974	205.919	264.215
653	ENSG00000106665	CLIP2	2214.6	1.36423	0.149903	9.10072	8.9734e-20	3.04312e-18	2483.65	2839.34	2909.44	3772.6	1237.07	1188.21	1071.91
654	ENSG00000113083	LOX	174.905	2.32197	0.255476	9.08883	1.00112e-19	3.38989e-18	220.675	207.61	278.721	357.786	51.3388	63.0744	45.1328
655	ENSG00000005001	PRSS22	17668.9	1.2353	0.13593	9.08774	1.01115e-19	3.41861e-18	21495.6	22708.7	21768	27828	11656.9	9232.05	8992.72
656	ENSG00000124207	CSE1L	7251.77	-1.14963	0.126683	-9.07485	1.13833e-19	3.84273e-18	5872.28	4584.47	4224.33	4374.95	10480	10657.7	10568.6
657	ENSG00000178531	CTXN1	396.41	1.53431	0.169269	9.06431	1.25393e-19	4.22652e-18	662.024	454.335	575.035	512.902	169.813	191.078	209.68
659	ENSG00000143631	FLG	1760.04	-1.7742	0.196244	-9.04077	1.55568e-19	5.22769e-18	1117.17	998.935	696.339	643.109	2826.59	2763.22	3274.95
661	ENSG00000117115	PADI2	119.266	2.34125	0.258997	9.03968	1.57134e-19	5.26435e-18	133.678	205.604	200.938	186.819	43.4405	36.175	28.208
663	ENSG00000106462	EZH2	814.628	-1.17537	0.130043	-9.03826	1.59184e-19	5.31695e-18	610.038	574.689	482.437	449.497	1180.79	1186.36	1218.59
667	ENSG00000167543	TP53I13	3124.66	1.01646	0.1126	9.02712	1.7625e-19	5.85167e-18	3442.74	3809.19	4197.48	4507.42	1959.76	1898.73	2057.31
668	ENSG00000164134	NAA15	3696.6	-1.03469	0.114628	-9.02652	1.77224e-19	5.87517e-18	2919.69	2179.4	2541.82	2561.11	5059.83	5039.46	5574.85
670	ENSG00000163430	FSTL1	13313.4	1.29586	0.143732	9.0158	1.95433e-19	6.45949e-18	14090.3	17373	17871.5	22052.5	7414.51	7266.54	7125.35
671	ENSG00000172594	SMPDL3A	552.708	-1.0974	0.12175	-9.01356	1.99471e-19	6.58315e-18	413.765	381.12	369.467	320.422	835.243	800.488	748.453
673	ENSG00000056558	TRAF1	669.495	2.23872	0.248422	9.01175	2.028e-19	6.67311e-18	582.454	1101.24	1172.29	1187.71	251.757	216.123	174.89
674	ENSG00000112276	BVES	236.765	2.67248	0.296611	9.01006	2.05949e-19	6.76666e-18	246.137	309.911	412.988	514.034	42.4532	54.7263	77.1019
677	ENSG00000049323	LTBP1	844.769	-1.66819	0.185255	-9.00481	2.16039e-19	7.06674e-18	544.26	443.303	442.62	317.026	1166.97	1459.99	1539.22
679	ENSG00000196502	SULT1A1	65.3136	-2.56317	0.284708	-9.0028	2.20023e-19	7.17586e-18	29.7062	21.0619	17.5937	15.8513	128.347	125.221	119.414
680	ENSG00000130508	PXDN	10261.7	1.06572	0.118393	9.0015	2.2265e-19	7.25086e-18	10931.9	13195.8	14439.8	14316	6770.8	6140.48	6037.46
682	ENSG00000125148	MT2A	28111.1	1.20423	0.133864	8.99593	2.34249e-19	7.60624e-18	43855.9	40308.4	32088.1	32203	16506.4	15019.1	16796.9
686	ENSG00000026751	SLAMF7	3831.07	1.97385	0.220039	8.97048	2.95224e-19	9.53023e-18	3411.97	5330.66	6274.46	7501.05	1443.41	1418.25	1437.67
687	ENSG00000073111	MCM2	1436.32	-2.2912	0.255509	-8.96718	3.04197e-19	9.80561e-18	825.408	586.724	375.949	364.579	2717.01	2478.45	2706.09
688	ENSG00000099889	ARVCF	613.364	1.59763	0.178169	8.96696	3.04814e-19	9.81121e-18	686.425	774.275	1109.33	870.688	264.592	301.459	286.782
689	ENSG00000188508	KRTDAP	8703.53	-1.37771	0.153828	-8.95616	3.36175e-19	1.08049e-17	5435.17	6490.07	4629.91	4104.35	14002.7	13462.7	12799.9
691	ENSG00000149554	CHEK1	822.776	-1.01819	0.113735	-8.95229	3.48185e-19	1.11585e-17	649.293	534.571	521.328	581.968	1221.27	1098.24	1152.77
692	ENSG00000120802	TMPO	1718.07	-1.50802	0.16846	-8.95176	3.49862e-19	1.11961e-17	1227.5	1013.98	857.46	739.349	2825.61	2522.98	2839.61
693	ENSG00000137822	TUBGCP4	1111.04	-1.02962	0.115028	-8.95103	3.52166e-19	1.12536e-17	901.795	701.06	723.193	747.274	1531.28	1633.44	1539.22
694	ENSG00000011028	MRC2	564.781	1.37709	0.154102	8.93623	4.02663e-19	1.28487e-17	617.465	826.428	833.385	790.299	278.414	269.921	337.556
696	ENSG00000143515	ATP8B2	1492.37	1.36442	0.152731	8.93349	4.12773e-19	1.31334e-17	1608.38	2467.25	2088.09	1925.93	811.548	718.863	826.495
697	ENSG00000179820	MYADM	3246.87	2.047	0.229213	8.93056	4.23846e-19	1.34664e-17	4098.39	3205.42	4979.94	6953.05	1300.25	1016.61	1174.39
698	ENSG00000115363	EVA1A	1358.18	1.39415	0.156155	8.92802	4.33714e-19	1.37602e-17	1402.56	1888.55	1879.75	2225.97	668.391	712.37	729.648
699	ENSG00000105404	RABAC1	645.175	1.00823	0.113037	8.91944	4.68642e-19	1.4847e-17	792.519	911.679	797.271	788.035	414.659	435.955	376.107
700	ENSG00000099840	IZUMO4	292.733	1.53376	0.172139	8.91001	5.10275e-19	1.61429e-17	500.762	370.087	405.58	350.993	146.118	130.787	144.801
701	ENSG00000023902	PLEKHO1	260.843	2.22908	0.250217	8.9086	5.16798e-19	1.6326e-17	298.123	434.276	359.281	482.332	92.8047	55.6539	103.429
702	ENSG00000168496	FEN1	2110.23	-1.50483	0.169009	-8.90385	5.39434e-19	1.70168e-17	1551.09	1219.58	984.32	966.928	3443.65	3179.69	3426.34
704	ENSG00000170421	KRT8	50232.3	1.49134	0.167527	8.90204	5.48316e-19	1.72614e-17	66108	50865.5	72720.2	87885.1	26306.2	24023.9	23717.3
705	ENSG00000256087	ZNF432	1112.47	1.13696	0.127763	8.89899	5.6357e-19	1.77025e-17	1276.31	1574.63	1650.1	1305.47	625.938	690.108	664.769
706	ENSG00000167641	PPP1R14A	262.803	-1.8432	0.207187	-8.89633	5.77221e-19	1.81056e-17	176.115	99.2918	110.192	113.223	424.532	448.014	468.253
707	ENSG00000196876	SCN8A	225.548	1.77588	0.199724	8.89165	6.0207e-19	1.88583e-17	310.854	318.937	332.428	332.877	93.792	67.7122	122.235
709	ENSG00000117266	CDK18	698.4	1.81882	0.204595	8.88986	6.11859e-19	1.91109e-17	982.426	1366.01	913.019	769.919	332.715	271.776	252.932
710	ENSG00000243449	C4orf48	484.864	1.06221	0.119504	8.88849	6.19476e-19	1.93216e-17	632.318	614.807	660.226	589.894	268.541	331.141	297.125
712	ENSG00000105697	HAMP	44.0523	-3.20363	0.360657	-8.88277	6.52135e-19	2.0283e-17	12.7312	8.02358	9.25983	9.05787	77.0082	102.96	89.3254
713	ENSG00000184584	STING1	2644.08	1.02225	0.115133	8.87886	6.7547e-19	2.09793e-17	3576.41	3097.1	3486.33	3357.07	1837.34	1737.33	1416.98
714	ENSG00000250746	AC105250.1	54.0491	3.19594	0.360055	8.87624	6.91575e-19	2.14495e-17	85.9358	90.2652	80.5605	92.8432	13.822	9.27565	5.64161
715	ENSG00000156804	FBXO32	440.824	1.7532	0.197554	8.87454	7.02237e-19	2.17497e-17	670.511	726.134	688.005	439.307	177.711	171.599	212.5
717	ENSG00000052802	MSMO1	1762.7	1.08348	0.122156	8.86961	7.33994e-19	2.26699e-17	2401.96	1921.65	2585.34	2204.46	1013.94	1095.45	1116.1
720	ENSG00000180264	ADGRD2	65.9732	-2.37766	0.268206	-8.86505	7.64673e-19	2.35012e-17	26.5234	23.0678	23.1496	21.5124	134.271	129.859	103.429
721	ENSG00000270885	RASL10B	54.2371	-3.34741	0.377599	-8.86498	7.65156e-19	2.35012e-17	11.6703	17.0501	8.33385	6.7934	119.461	130.787	85.5644
723	ENSG00000162607	USP1	1049.35	-1.15631	0.130474	-8.86238	7.83274e-19	2.39912e-17	832.834	640.883	673.19	602.348	1613.22	1475.76	1507.25
725	ENSG00000138834	MAPK8IP3	4124.99	1.16897	0.131954	8.85892	8.07954e-19	2.46788e-17	4316.95	5322.64	5967.96	6045	2425.76	2516.48	2280.15
726	ENSG00000165434	PGM2L1	624.772	1.88702	0.213145	8.85323	8.50208e-19	2.59337e-17	709.766	699.054	1065.81	1161.67	215.228	272.704	249.171
727	ENSG00000144158	AL078621.1	205.879	-1.45895	0.164799	-8.85294	8.52421e-19	2.59654e-17	129.434	114.336	126.86	99.6366	288.287	345.982	336.616
730	ENSG00000124429	POF1B	2886.02	-1.4077	0.15922	-8.84125	9.46573e-19	2.87149e-17	2226.9	1539.52	1600.1	1390.38	4339.11	4629.48	4476.61
731	ENSG00000159147	DONSON	755.303	-1.11447	0.126071	-8.84002	9.57054e-19	2.89931e-17	560.174	436.282	459.287	560.456	1131.43	1070.41	1069.08
732	ENSG00000149328	GLB1L2	411.225	-1.82461	0.206495	-8.83608	9.91374e-19	2.99668e-17	270.539	206.607	162.973	147.19	673.328	754.11	663.829
733	ENSG00000205084	TMEM231	507.976	1.07315	0.121452	8.83602	9.91901e-19	2.99668e-17	708.705	646.901	572.257	694.059	310.995	309.807	313.109
734	ENSG00000101057	MYBL2	2122.73	-2.26649	0.256622	-8.83201	1.02808e-18	3.10175e-17	1222.2	889.614	525.032	587.629	4310.48	3470.95	3853.22
740	ENSG00000184162	NR2C2AP	618.926	-1.2092	0.137083	-8.82095	1.13489e-18	3.39623e-17	486.969	372.093	376.875	348.728	935.946	894.172	917.701
741	ENSG00000123342	MMP19	1664.07	3.99337	0.452733	8.82057	1.13882e-18	3.4034e-17	1162.79	3213.44	2504.78	4243.61	193.508	180.875	149.503
743	ENSG00000130701	RBBP8NL	244.071	-1.22793	0.139316	-8.81396	1.208e-18	3.60042e-17	167.628	164.483	148.157	139.265	381.092	354.33	353.541
744	ENSG00000152782	PANK1	418.423	-1.31731	0.149702	-8.79953	1.37396e-18	4.08955e-17	237.65	245.722	312.056	224.182	687.15	628.889	593.309
745	ENSG00000167088	SNRPD1	2443.78	-1.03867	0.11804	-8.79924	1.3775e-18	4.09459e-17	2024.27	1547.55	1548.24	1613.43	3495.97	3370.77	3506.26
746	ENSG00000167741	GGT6	1924.92	-1.48237	0.168533	-8.79572	1.42138e-18	4.21938e-17	1443.93	959.82	998.209	951.077	3350.84	3077.66	2692.93
748	ENSG00000167280	ENGASE	1330.8	1.03173	0.117456	8.78393	1.57866e-18	4.67373e-17	1637.02	1905.6	1814.93	1457.19	839.192	807.909	853.763
749	ENSG00000104946	TBC1D17	787.349	1.05987	0.120738	8.77829	1.65972e-18	4.90713e-17	908.161	1151.38	1054.69	938.622	485.744	505.523	467.313
750	ENSG00000164051	CCDC51	1436.7	-1.28425	0.146552	-8.76313	1.89896e-18	5.60701e-17	1118.23	825.425	866.72	747.274	2305.31	2035.08	2158.85
751	ENSG00000185386	MAPK11	783.314	1.11569	0.127396	8.75762	1.99412e-18	5.88013e-17	1081.09	850.499	1032.47	1109.59	478.833	491.609	439.105
752	ENSG00000184992	BRI3BP	1308.51	-1.27243	0.14534	-8.75487	2.04343e-18	6.01751e-17	1008.95	793.331	654.67	801.622	1939.03	2016.53	1945.41
753	ENSG00000137648	TMPRSS4	3394.53	-1.45554	0.166317	-8.75158	2.10378e-18	6.18702e-17	2135.66	2415.1	1756.59	1465.11	5536.69	5521.79	4930.76
754	ENSG00000167670	CHAF1A	1400.53	-1.6993	0.194288	-8.74629	2.20487e-18	6.4757e-17	959.086	783.302	566.701	544.605	2384.29	2210.39	2355.37
755	ENSG00000197279	ZNF165	856.704	2.01904	0.230919	8.74349	2.26008e-18	6.62908e-17	781.91	1241.65	1442.68	1594.19	350.486	326.503	259.514
756	ENSG00000116106	EPHA4	746.037	-2.80974	0.322013	-8.72553	2.64931e-18	7.76045e-17	307.671	214.631	227.792	83.7853	1194.61	1534.19	1659.57
760	ENSG00000187741	FANCA	715.181	-1.61746	0.185486	-8.7201	2.77967e-18	8.10061e-17	483.787	431.267	303.722	297.778	1173.88	1101.95	1213.89
761	ENSG00000229656	ITGB1-DT	182.319	2.165	0.248292	8.71956	2.79282e-18	8.12706e-17	188.847	305.899	255.571	343.067	67.1353	64.002	51.7147
763	ENSG00000119729	RHOQ	1194.27	1.24444	0.143107	8.69588	3.44153e-18	9.98855e-17	1312.38	1605.72	1892.71	1538.71	647.658	737.414	625.278
764	ENSG00000049759	NEDD4L	6320.73	1.15169	0.132505	8.6917	3.5707e-18	1.03499e-16	6735.88	8143.93	8339.4	9859.49	3938.28	3550.72	3677.39
768	ENSG00000114023	FAM162A	3093.31	-1.16051	0.133743	-8.67719	4.05656e-18	1.16969e-16	2479.41	1734.1	1811.22	2066.33	4508.93	4578.46	4474.73
770	ENSG00000183770	FOXL2	233.324	1.64485	0.189651	8.67306	4.20671e-18	1.20984e-16	263.112	360.058	309.278	384.96	104.652	94.6116	116.593
771	ENSG00000198380	GFPT1	6906.4	1.30771	0.150807	8.67137	4.26946e-18	1.22629e-16	7465.8	8609.3	9658.93	11369.9	3329.12	3956.06	3955.71
774	ENSG00000026950	BTN3A1	398.179	1.64397	0.189686	8.6668	4.44434e-18	1.27158e-16	541.077	710.087	554.664	441.571	207.33	161.396	171.129
776	ENSG00000177042	TMEM80	2501.16	1.03287	0.119189	8.66588	4.48026e-18	1.27904e-16	3025.79	2914.56	3027.04	3845.07	1602.36	1521.21	1572.13
778	ENSG00000161791	FMNL3	662.062	2.31471	0.267249	8.66125	4.66614e-18	1.32817e-16	562.296	914.688	1136.18	1414.16	213.253	214.267	179.591
780	ENSG00000120800	UTP20	2240.23	-1.26086	0.145628	-8.65808	4.79761e-18	1.36186e-16	1743.12	1362	1333.42	1167.33	3298.52	3105.49	3671.74
781	ENSG00000122644	ARL4A	848.262	-1.1068	0.127836	-8.65796	4.80294e-18	1.36186e-16	630.196	607.786	556.516	475.538	1120.57	1301.37	1245.85
784	ENSG00000125571	IL37	134.203	2.98579	0.345004	8.65437	4.9565e-18	1.40002e-16	152.775	242.713	154.639	307.968	34.555	17.6237	29.1483
785	ENSG00000186806	VSIG10L	892.521	-1.38824	0.160515	-8.64868	5.20996e-18	1.46974e-16	585.636	566.665	416.692	540.076	1605.32	1360.74	1172.51
786	ENSG00000041982	TNC	7397.72	1.55662	0.180024	8.64671	5.30034e-18	1.49144e-16	8954.3	13339.2	11310	7659.56	3765.5	3455.18	3300.34
787	ENSG00000077514	POLD3	1019	-1.36547	0.157916	-8.64684	5.29456e-18	1.49144e-16	739.472	633.863	574.109	484.596	1733.67	1386.71	1580.59
790	ENSG00000173432	SAA1	2545.16	1.59841	0.185156	8.63278	5.98788e-18	1.6785e-16	4589.61	3602.59	2830.73	3256.3	1433.54	1100.09	1003.27
791	ENSG00000172716	SLFN11	52.0755	3.83625	0.444476	8.63094	6.08475e-18	1.7035e-16	80.6311	95.28	79.6345	90.5787	11.8474	1.85513	4.70134
794	ENSG00000073150	PANX2	218.082	3.137	0.364166	8.6142	7.04335e-18	1.96442e-16	171.872	349.026	298.166	587.629	40.4787	38.0302	41.3718
795	ENSG00000168685	IL7R	474.486	2.29544	0.266507	8.61305	7.11397e-18	1.98162e-16	427.557	990.912	600.037	862.762	141.182	140.99	157.965
796	ENSG00000105339	DENND3	1022.68	1.39622	0.162173	8.60945	7.34091e-18	2.04227e-16	1181.88	1143.36	1611.21	1634.95	501.54	563.032	522.789
798	ENSG00000135111	TBX3	1588.54	2.26149	0.263154	8.59377	8.41586e-18	2.33546e-16	1193.55	2677.87	2778.87	2965.32	540.045	455.434	508.685
799	ENSG00000174446	SNAPC5	400.428	-1.31102	0.152563	-8.59333	8.44828e-18	2.34152e-16	301.306	208.613	243.533	226.447	598.294	576.018	648.785
800	ENSG00000272695	GAS6-DT	139.101	2.27717	0.265001	8.59307	8.46779e-18	2.34399e-16	152.775	209.616	194.456	286.455	46.4024	45.4507	38.551
801	ENSG00000165732	DDX21	12232.2	-1.07073	0.124698	-8.58661	8.95762e-18	2.47649e-16	10168	7352.61	7916.23	7811.28	17711.9	16720.3	17945
803	ENSG00000111445	RFC5	622.986	-1.56961	0.183037	-8.57537	9.87669e-18	2.72378e-16	422.252	383.126	276.869	269.472	1095.89	903.448	1009.85
804	ENSG00000160208	RRP1B	4764.84	-1.01002	0.117834	-8.57154	1.02112e-17	2.81252e-16	4010.34	3142.23	3041.85	3092.13	6562.48	6881.6	6623.24
805	ENSG00000120539	MASTL	462.693	-1.32135	0.154165	-8.57099	1.02598e-17	2.82239e-16	345.865	280.825	237.978	262.678	710.845	642.802	757.856
808	ENSG00000130429	ARPC1B	173.878	1.84523	0.215673	8.55566	1.172e-17	3.21213e-16	202.639	226.666	288.907	288.72	68.1226	60.2917	81.8033
809	ENSG00000171533	MAP6	91.4062	2.24203	0.262235	8.5497	1.23412e-17	3.3782e-16	115.642	171.504	137.045	127.942	33.5677	28.7545	25.3872
811	ENSG00000219891	ZSCAN12P1	337.814	2.78814	0.326169	8.54815	1.25076e-17	3.41531e-16	254.625	533.568	600.963	743.878	90.8302	83.4808	57.3563
813	ENSG00000174945	AMZ1	145.502	2.08179	0.243704	8.54228	1.31597e-17	3.58452e-16	211.126	152.448	259.275	242.298	55.2879	47.3058	50.7744
814	ENSG00000074410	CA12	3777.36	-2.13463	0.24995	-8.54024	1.33944e-17	3.64397e-16	2310.72	1735.1	1087.1	1025.8	6616.78	6920.56	6745.48
817	ENSG00000164171	ITGA2	50165.3	2.2687	0.265712	8.53818	1.36354e-17	3.69592e-16	37330.1	73168	90630.6	102736	16142.1	16375.2	14775.4
820	ENSG00000179046	TRIML2	980.236	1.27111	0.149042	8.52849	1.48273e-17	4.00427e-16	1080.03	1154.39	1484.35	1516.06	550.905	531.495	544.415
821	ENSG00000276851	AC002401.4	106.149	2.12957	0.249747	8.52691	1.50305e-17	4.05422e-16	163.384	135.398	182.419	152.852	47.3896	33.3923	28.208
822	ENSG00000163818	LZTFL1	461.15	1.10284	0.129434	8.52046	1.58915e-17	4.28122e-16	567.601	623.833	627.816	572.91	302.109	295.893	237.888
824	ENSG00000153107	ANAPC1	2449.24	-1.14687	0.134786	-8.50882	1.75706e-17	4.72211e-16	1914.99	1592.68	1545.47	1390.38	3212.62	3483.93	4004.6
827	ENSG00000116750	UCHL5	1337.53	-1.19755	0.1409	-8.49928	1.90775e-17	5.10848e-16	1082.15	751.207	823.199	785.77	1900.52	1975.71	2044.14
829	ENSG00000138031	ADCY3	1654.88	-1.23146	0.144971	-8.49456	1.98684e-17	5.30741e-16	1342.08	982.888	938.021	932.961	2440.57	2406.1	2541.54
830	ENSG00000110375	UPK2	255.049	2.24182	0.263978	8.49243	2.02354e-17	5.39895e-16	473.177	287.846	294.463	485.728	80.9573	100.177	62.9979
832	ENSG00000118894	EEF2KMT	590.966	-1.37081	0.161585	-8.48355	2.1842e-17	5.8136e-16	428.618	384.129	321.316	272.868	947.793	875.621	906.418
835	ENSG00000205363	INSYN1	53.8591	-3.12547	0.369047	-8.46901	2.47486e-17	6.56358e-16	18.0359	13.0383	12.9638	5.66117	125.385	85.336	116.593
836	ENSG00000170515	PA2G4	7974.14	-1.32998	0.157199	-8.46047	2.66304e-17	7.05419e-16	6398.5	4602.52	4103.96	4240.22	12020.2	12077.8	12375.8
838	ENSG00000170989	S1PR1	350.464	1.18643	0.140264	8.45851	2.70807e-17	7.15635e-16	391.485	475.397	498.179	480.067	195.482	216.123	196.516
839	ENSG00000124766	SOX4	4550.42	1.86537	0.220559	8.45747	2.73237e-17	7.21196e-16	3845.89	8316.44	7347.67	6905.5	1730.71	1770.72	1936.01
840	ENSG00000106080	FKBP14	1337.73	1.24498	0.147235	8.45577	2.7724e-17	7.30892e-16	1362.24	2042	1913.08	1795.72	738.489	777.299	735.289
841	ENSG00000164266	SPINK1	222.617	1.6755	0.198242	8.45179	2.8688e-17	7.55406e-16	239.771	351.031	367.615	303.439	92.8047	96.4667	107.191
843	ENSG00000176593	AC008969.1	137.817	1.74056	0.205998	8.44941	2.92787e-17	7.69131e-16	171.872	206.607	226.866	182.29	64.1735	63.0744	49.8342
845	ENSG00000178372	CALML5	10873.4	-1.34761	0.159684	-8.43924	3.19419e-17	8.37104e-16	5938.06	7649.48	7549.54	5029.38	17271.6	17792.5	14883.5
847	ENSG00000144746	ARL6IP5	3645.94	1.09399	0.129751	8.4315	3.41256e-17	8.92221e-16	4670.24	3924.53	5402.18	4888.99	2115.75	2059.19	2460.68
849	ENSG00000204949	FAM83A-AS1	3851.5	1.2674	0.150645	8.41318	3.99057e-17	1.04089e-15	5027.77	4295.62	4704.92	6528.46	1970.62	2149.17	2283.91
851	ENSG00000110047	EHD1	13367.5	1.25958	0.149767	8.41028	4.0903e-17	1.06439e-15	14950.7	15391.2	18549.3	22361.6	7914.07	7017.03	7388.62
852	ENSG00000189308	LIN54	599.656	-1.0009	0.119103	-8.40361	4.3295e-17	1.12531e-15	418.009	393.155	386.135	482.332	844.128	881.187	792.646
853	ENSG00000147535	PLPP5	1262.41	1.27064	0.151215	8.40283	4.35842e-17	1.1315e-15	1458.79	2093.15	1725.11	1463.98	667.404	672.484	755.975
854	ENSG00000197183	NOL4L	492.42	2.09528	0.24948	8.39859	4.51854e-17	1.1717e-15	456.202	703.066	809.309	963.531	211.279	148.41	155.144
855	ENSG00000111653	ING4	851.683	1.03258	0.123057	8.39107	4.81757e-17	1.24778e-15	931.502	1078.17	1143.59	1209.23	519.312	508.305	571.683
856	ENSG00000002079	MYH16	1173.16	2.51232	0.299566	8.38651	5.00792e-17	1.29556e-15	861.48	1668.9	1989.94	2737.74	328.766	341.344	283.961
858	ENSG00000090512	FETUB	32.5661	-4.54447	0.541965	-8.38518	5.065e-17	1.30728e-15	3.18281	3.00884	2.77795	3.3967	86.881	76.0603	52.655
859	ENSG00000184445	KNTC1	836.392	-1.39019	0.165804	-8.38451	5.09389e-17	1.3132e-15	619.586	535.574	425.952	392.885	1345.67	1227.17	1307.91
861	ENSG00000129910	CDH15	104.96	7.58922	0.905877	8.37776	5.39437e-17	1.38744e-15	97.6061	238.701	247.237	148.323	0.987284	0.927565	0.940268
862	ENSG00000166869	CHP2	38.0856	-3.80125	0.453777	-8.37691	5.43353e-17	1.39589e-15	6.36561	4.01179	10.1858	2.26447	69.1099	85.336	89.3254
867	ENSG00000107731	UNC5B	2481.59	-1.62944	0.194649	-8.37118	5.70422e-17	1.45698e-15	1694.31	1334.92	1287.12	914.845	3385.4	4276.07	4478.49
868	ENSG00000123427	EEF1AKMT3	409.78	1.23183	0.147178	8.36967	5.77788e-17	1.47409e-15	450.898	596.754	555.59	570.646	251.757	209.63	233.186
873	ENSG00000146263	MMS22L	421.025	-1.46197	0.174879	-8.3599	6.2769e-17	1.59223e-15	304.489	260.766	204.642	191.348	644.697	656.716	684.515
874	ENSG00000213918	DNASE1	727.047	1.03209	0.123462	8.35953	6.29711e-17	1.59553e-15	894.369	860.529	1061.18	906.919	503.515	436.883	425.941
875	ENSG00000276043	UHRF1	2489.31	-1.68904	0.202117	-8.35674	6.44741e-17	1.63175e-15	1807.83	1249.67	1119.51	920.506	4273.95	3821.57	4232.14
876	ENSG00000008323	PLEKHG6	1473.3	-1.74981	0.209597	-8.34845	6.9162e-17	1.74839e-15	1083.22	646.901	619.483	578.572	2362.57	2647.27	2375.12
877	ENSG00000253313	C1orf210	463.005	-1.22329	0.146655	-8.34127	7.34979e-17	1.85588e-15	267.356	247.728	315.76	347.596	724.667	691.963	645.964
878	ENSG00000101955	SRPX	512.084	1.27137	0.152449	8.33963	7.45232e-17	1.87963e-15	608.977	724.128	790.789	610.274	316.918	247.66	285.841
879	ENSG00000162729	IGSF8	2269.54	-1.18743	0.142517	-8.33186	7.95791e-17	2.00487e-15	1829.05	1338.93	1426.94	1271.5	3221.51	3654.61	3144.25
880	ENSG00000095587	TLL2	99.416	1.8465	0.221687	8.32931	8.1315e-17	2.04627e-15	130.495	148.436	147.231	149.455	48.3769	35.2475	36.6704
881	ENSG00000151651	ADAM8	22402.4	1.18206	0.141933	8.3283	8.20085e-17	2.06138e-15	23658.9	28070.5	30628.7	35501.2	13833.8	13281.8	11841.7
883	ENSG00000151715	TMEM45B	6310.55	-1.09005	0.131048	-8.31798	8.9475e-17	2.24397e-15	4668.12	3728.96	3715.04	4901.44	9540.13	9372.11	8248.03
885	ENSG00000096060	FKBP5	4940.8	-1.75546	0.211177	-8.31275	9.35095e-17	2.33985e-15	3610.36	2324.83	2079.76	1776.48	8033.53	8349.94	8410.69
889	ENSG00000125630	POLR1B	1827.92	-1.47792	0.17831	-8.28846	1.14728e-16	2.85719e-15	1415.29	1003.95	843.57	879.746	2826.59	2784.55	3041.77
891	ENSG00000187522	HSPA14	502.554	-1.11623	0.134733	-8.28477	1.18335e-16	2.94112e-15	397.851	328.967	296.315	317.026	765.145	733.704	678.873
893	ENSG00000131871	SELENOS	3905.89	1.13177	0.136688	8.27998	1.23193e-16	3.055e-15	4069.75	4827.18	5480.89	5991.78	2288.52	2360.65	2322.46
894	ENSG00000177971	IMP3	1127.62	-1.10369	0.13332	-8.27849	1.24744e-16	3.08999e-15	886.942	722.122	795.419	617.068	1574.72	1678.89	1618.2
897	ENSG00000175265	GOLGA8A	1764.73	1.13079	0.136655	8.27479	1.28681e-16	3.17685e-15	2358.46	2310.79	2670.53	1861.39	982.348	1139.05	1030.53
898	ENSG00000169894	MUC3A	128.256	2.43258	0.294059	8.27241	1.31277e-16	3.23734e-15	211.126	196.578	206.494	174.364	18.7584	53.7988	36.6704
900	ENSG00000138182	KIF20B	491.042	-1.21908	0.147499	-8.26501	1.39681e-16	3.43693e-15	385.12	308.908	263.905	294.381	748.361	694.746	741.871
905	ENSG00000165244	ZNF367	193.911	-2.36484	0.287496	-8.22565	1.94142e-16	4.75058e-15	103.972	79.2328	58.3369	37.3637	389.977	327.43	361.063
907	ENSG00000206573	THUMPD3-AS1	396.196	1.10687	0.134633	8.22138	2.01168e-16	4.91166e-15	500.762	478.406	538.922	538.943	234.974	209.63	271.737
908	ENSG00000197712	FAM114A1	4640.38	1.01254	0.123216	8.21766	2.07513e-16	5.06098e-15	5214.5	5449.01	6089.26	6927.01	3103.03	3027.57	2672.24
909	ENSG00000198417	MT1F	313.418	2.01675	0.245471	8.21586	2.10655e-16	5.13197e-15	327.829	418.229	500.031	604.613	147.105	97.3943	98.7281
910	ENSG00000270069	MIR222HG	375.702	1.1898	0.144876	8.21255	2.16536e-16	5.26944e-15	550.626	518.524	500.957	408.736	227.075	210.557	213.441
915	ENSG00000205076	LGALS7	9973.45	-1.05427	0.12852	-8.2032	2.34065e-16	5.66488e-15	6943.82	5390.84	7544.91	7418.4	13895	14876.3	13744.8
916	ENSG00000196159	FAT4	183.978	1.50765	0.183848	8.20053	2.39321e-16	5.78578e-15	218.553	292.861	278.721	228.711	87.8683	93.684	87.4449
917	ENSG00000042062	RIPOR3	249.83	5.60075	0.683116	8.19883	2.42745e-16	5.86204e-15	133.678	280.825	569.479	738.217	8.88556	10.2032	7.52214
918	ENSG00000167513	CDT1	685.962	-2.13812	0.260787	-8.1987	2.43005e-16	5.86204e-15	377.693	363.067	184.271	191.348	1350.6	1093.6	1241.15
920	ENSG00000136824	SMC2	1184.6	-1.06289	0.129755	-8.19153	2.5792e-16	6.2083e-15	963.33	832.446	693.561	741.613	1748.48	1632.51	1680.26
921	ENSG00000145335	SNCA	379.717	1.42141	0.173529	8.19117	2.58707e-16	6.22048e-15	637.622	471.385	547.256	420.059	203.381	181.803	196.516
922	ENSG00000197632	SERPINB2	100104	1.29018	0.157512	8.19095	2.59166e-16	6.22475e-15	104390	131343	132579	167954	60368.5	54875.7	49215.5
925	ENSG00000128578	STRIP2	5061.82	1.08809	0.132888	8.188	2.65603e-16	6.35868e-15	5321.65	6340.63	6739.3	7790.9	3191.89	3117.55	2930.81
926	ENSG00000075131	TIPIN	401.311	-1.76796	0.21593	-8.18765	2.66369e-16	6.37014e-15	241.893	125.368	186.123	237.769	631.862	671.557	714.603
927	ENSG00000182578	CSF1R	68.8089	2.80778	0.342983	8.18635	2.69263e-16	6.43239e-15	72.1436	114.336	129.638	118.885	15.7965	12.0583	18.8054
928	ENSG00000176890	TYMS	488.805	-1.87048	0.228518	-8.18527	2.71696e-16	6.48351e-15	303.428	265.781	200.938	143.794	916.2	782.865	808.63
929	ENSG00000186212	SOWAHB	890.107	-1.05572	0.129043	-8.1812	2.81021e-16	6.69884e-15	741.594	549.615	583.369	560.456	1256.81	1291.17	1247.74
935	ENSG00000134317	GRHL1	8436.81	-1.0162	0.124388	-8.16959	3.09439e-16	7.32797e-15	5774.67	5190.25	5410.52	7090.05	12487.2	11962.8	11142.2
938	ENSG00000134569	LRP4	328.553	-2.16461	0.265325	-8.15835	3.39643e-16	8.01855e-15	170.811	179.528	85.1904	91.711	623.964	574.163	574.503
939	ENSG00000163918	RFC4	871.947	-1.59296	0.195359	-8.15398	3.5214e-16	8.30473e-15	614.282	501.474	434.286	320.422	1452.3	1336.62	1444.25
941	ENSG00000161544	CYGB	1389.94	1.42953	0.175468	8.14698	3.73118e-16	8.78077e-15	1987.13	1458.29	2112.17	2052.74	788.84	551.901	778.542
944	ENSG00000134760	DSG1	8238.76	-1.19038	0.146197	-8.14228	3.87905e-16	9.09975e-15	4180.09	4970.61	6307.79	5809.49	11209.6	12823.6	12370.2
947	ENSG00000100558	PLEK2	12382.1	1.46698	0.180295	8.13657	4.06625e-16	9.50866e-15	11626.8	16922.7	18145.6	21483	6282.09	6196.13	6018.65
948	ENSG00000114631	PODXL2	367.698	-1.52669	0.187648	-8.13595	4.08734e-16	9.5479e-15	269.478	204.601	186.123	153.984	553.866	588.076	617.756
949	ENSG00000137628	DDX60	230.071	1.40112	0.17227	8.13329	4.17795e-16	9.74929e-15	251.442	342.005	342.614	318.158	113.538	126.149	116.593
952	ENSG00000198554	WDHD1	721.317	-1.58219	0.194641	-8.12873	4.33818e-16	1.00913e-14	503.944	427.255	354.651	269.472	1199.55	1091.74	1202.6
954	ENSG00000213949	ITGA1	109.32	2.62741	0.323911	8.11153	4.99874e-16	1.16035e-14	98.667	176.519	179.641	227.579	28.6312	24.1167	30.0886
955	ENSG00000112118	MCM3	4408.94	-1.90051	0.234435	-8.10679	5.19747e-16	1.20521e-14	2961.07	2259.64	1539.91	1360.95	7717.6	7222.02	7801.4
956	ENSG00000038295	TLL1	446.11	2.01174	0.248173	8.10621	5.22225e-16	1.20969e-14	393.607	734.157	622.26	883.143	157.965	157.686	173.95
957	ENSG00000165801	ARHGEF40	1078.12	2.17051	0.267792	8.10522	5.26485e-16	1.21829e-14	829.652	1678.93	1881.6	2078.78	411.698	308.879	357.302
959	ENSG00000092201	SUPT16H	6700.33	-1.18739	0.146571	-8.10114	5.44472e-16	1.25728e-14	5372.58	4567.42	3865.05	3514.45	9730.67	9732.94	10119.2
961	ENSG00000174371	EXO1	463.327	-2.57634	0.318153	-8.09783	5.59503e-16	1.2893e-14	248.259	160.472	77.7826	106.43	930.022	781.937	938.387
962	ENSG00000108771	DHX58	228.192	1.56687	0.1937	8.08916	6.00786e-16	1.38299e-14	327.829	335.987	369.467	241.166	101.69	119.656	101.549
965	ENSG00000114353	GNAI2	20699.9	1.16568	0.144208	8.08332	6.30282e-16	1.44638e-14	24072.6	22436.9	28227.7	33857.2	12394.4	11937.8	11972.4
966	ENSG00000166508	MCM7	6181.94	-1.79997	0.222729	-8.08145	6.39997e-16	1.46716e-14	4285.12	3288.66	2357.55	2050.48	10971.7	9820.13	10500
967	ENSG00000120756	PLS1	658.064	-1.24569	0.154159	-8.08057	6.44669e-16	1.47634e-14	533.651	360.058	379.653	384.96	1004.07	991.567	952.491
968	ENSG00000135127	BICDL1	438.353	-1.20785	0.149481	-8.08027	6.4626e-16	1.47845e-14	290.696	234.69	328.724	268.339	650.62	707.732	587.667
969	ENSG00000122507	BBS9	502.863	1.4107	0.174634	8.07801	6.58338e-16	1.50298e-14	509.249	726.134	723.193	786.903	271.503	273.632	229.425
972	ENSG00000181634	TNFSF15	118.919	2.43567	0.30155	8.07714	6.63007e-16	1.51052e-14	149.592	179.528	259.275	142.661	25.6694	33.3923	42.312
975	ENSG00000212719	LINC02693	810.916	1.12929	0.140109	8.06009	7.62375e-16	1.73157e-14	1032.29	1138.34	1102.85	953.341	466.985	409.984	572.623
976	ENSG00000261008	LINC01572	112.366	2.64278	0.327973	8.05792	7.76039e-16	1.7608e-14	113.52	198.584	246.311	143.794	23.6948	33.3923	27.2678
977	ENSG00000114491	UMPS	2331.45	-1.11771	0.138752	-8.0554	7.92222e-16	1.79568e-14	1945.76	1444.24	1501.02	1320.18	3282.72	3373.55	3452.66
979	ENSG00000138363	ATIC	5694.43	-1.09964	0.136611	-8.0494	8.31988e-16	1.88196e-14	4808.16	3665.77	3302.98	3512.19	8081.91	8133.82	8356.16
983	ENSG00000178685	PARP10	622.297	1.05226	0.130838	8.0425	8.80271e-16	1.98307e-14	931.502	776.281	781.53	709.911	363.321	415.549	377.988
984	ENSG00000164294	GPX8	800.593	1.4821	0.184343	8.0399	8.99123e-16	2.02348e-14	955.903	1327.9	1159.33	974.853	329.753	356.185	500.222
985	ENSG00000030066	NUP160	2272.78	-1.04209	0.129658	-8.03726	9.18691e-16	2.06333e-14	1811.02	1473.33	1677.88	1289.61	3285.68	3039.63	3332.31
986	ENSG00000117394	SLC2A1	34458.4	-1.11311	0.138492	-8.03736	9.17948e-16	2.06333e-14	25663	19803.2	19509.5	27008.3	50162.9	52116.2	46945.7
989	ENSG00000214050	FBXO16	158.63	1.75213	0.218192	8.03023	9.72921e-16	2.1785e-14	210.065	262.772	257.423	177.761	62.1989	62.1468	78.0422
990	ENSG00000084734	GCKR	159.249	2.37685	0.296053	8.02847	9.86991e-16	2.20777e-14	150.653	230.678	240.756	352.125	42.4532	47.3058	50.7744
992	ENSG00000117395	EBNA1BP2	6698.48	-1.05742	0.131777	-8.02427	1.02132e-15	2.27995e-14	5713.14	4245.48	4008.58	4343.25	9539.14	9523.31	9516.45
993	ENSG00000127220	ABHD8	1271.69	1.18413	0.147664	8.01906	1.06556e-15	2.37632e-14	1312.38	1653.86	1721.4	2005.19	768.107	725.356	715.544
994	ENSG00000106631	MYL7	154.633	3.42507	0.427282	8.01594	1.09296e-15	2.43498e-14	168.689	183.539	408.358	251.356	10.8601	39.8853	19.7456
996	ENSG00000244128	LINC01322	886.452	1.24543	0.155385	8.01515	1.09999e-15	2.44571e-14	933.623	1110.26	1238.04	1432.28	479.82	523.147	487.999
998	ENSG00000184178	SCFD2	686.88	-1.30093	0.162342	-8.01353	1.11465e-15	2.47334e-14	512.432	430.264	432.434	312.497	1071.2	994.349	1054.98
1000	ENSG00000221963	APOL6	785.982	1.1937	0.148997	8.01162	1.13208e-15	2.50699e-14	985.609	1046.07	1142.66	969.192	354.435	502.74	501.163
1001	ENSG00000138448	ITGAV	10881	1.18335	0.147804	8.00617	1.1834e-15	2.61802e-14	10647.6	14717.2	16184.3	15708.6	5993.8	6320.43	6595.04
1002	ENSG00000105717	PBX4	199.187	2.12449	0.26537	8.00575	1.18742e-15	2.62428e-14	218.553	234.69	307.426	429.117	68.1226	64.002	72.4006
1003	ENSG00000103855	CD276	6115.94	1.10417	0.137977	8.00256	1.21859e-15	2.69049e-14	6647.82	7020.63	8698.68	9371.5	3925.44	3599.88	3547.63
1004	ENSG00000203485	INF2	9320.09	1.22621	0.153282	7.99972	1.24701e-15	2.74776e-14	10796.1	10129.8	12710	15767.5	5372.8	5339.99	5124.46
1005	ENSG00000261512	AC092368.3	208.086	2.00962	0.25121	7.99975	1.24671e-15	2.74776e-14	224.918	281.828	299.092	422.323	61.2116	78.843	88.3852
1007	ENSG00000012048	BRCA1	1213.69	-1.99737	0.249764	-7.99703	1.27453e-15	2.80282e-14	830.713	530.559	400.025	365.712	2210.53	1959.94	2198.35
1009	ENSG00000115041	KCNIP3	274.359	1.11147	0.139082	7.99146	1.33348e-15	2.92665e-14	362.84	389.143	350.947	322.687	155.991	176.237	162.666
1010	ENSG00000102038	SMARCA1	1538.22	1.10037	0.137765	7.98731	1.37912e-15	3.02382e-14	1654	1882.53	2031.61	2409.39	893.492	960.957	935.566
1012	ENSG00000145220	LYAR	1924.72	-1.5694	0.196576	-7.98367	1.4205e-15	3.10841e-14	1501.22	969.85	887.092	818.605	3039.85	3100.85	3155.54
1014	ENSG00000119227	PIGZ	110.162	1.60089	0.200619	7.97979	1.46585e-15	3.20131e-14	150.653	149.439	167.603	150.587	47.3896	57.509	47.9536
1015	ENSG00000145715	RASA1	8500.12	1.39216	0.174579	7.97441	1.53104e-15	3.34039e-14	8675.27	10370.5	12004.4	15227.4	4201.88	4500.54	4520.81
1020	ENSG00000230487	PSMG3-AS1	322.443	1.12897	0.141786	7.96248	1.68621e-15	3.66089e-14	386.181	467.373	445.398	381.563	178.698	194.789	203.098
1022	ENSG00000130304	SLC27A1	480.323	1.37308	0.172568	7.95679	1.76563e-15	3.82583e-14	669.45	806.369	593.555	537.811	243.859	227.253	283.961
1023	ENSG00000181982	CCDC149	900.488	1.33081	0.167299	7.95469	1.79576e-15	3.88731e-14	932.562	1100.23	1340.82	1482.09	489.693	489.754	468.253
1029	ENSG00000149922	TBX6	113.595	-1.68727	0.212439	-7.9424	1.983e-15	4.2676e-14	62.5952	59.1739	62.0408	48.6861	188.571	215.195	158.905
1030	ENSG00000006555	TTC22	939.526	-1.36409	0.171811	-7.93951	2.02975e-15	4.36396e-14	752.203	534.571	473.177	484.596	1367.39	1435.87	1528.88
1034	ENSG00000000460	C1orf112	326.147	-1.47269	0.185836	-7.9247	2.28689e-15	4.8978e-14	237.65	138.407	197.234	167.571	503.515	505.523	533.132
1037	ENSG00000113460	BRIX1	887.725	-1.32072	0.166843	-7.91595	2.45368e-15	5.23979e-14	712.949	478.406	508.365	463.084	1229.17	1415.46	1406.64
1038	ENSG00000215788	TNFRSF25	2857.18	1.03418	0.130724	7.91117	2.54975e-15	5.43971e-14	3374.84	3800.17	4321.56	3141.95	1768.23	1934.9	1658.63
1039	ENSG00000268205	AC005261.1	590.739	1.32682	0.167886	7.90315	2.71947e-15	5.79622e-14	678.999	942.77	699.117	862.762	303.096	369.171	279.259
1043	ENSG00000130635	COL5A1	283.976	1.94682	0.246729	7.8905	3.00967e-15	6.39014e-14	275.843	519.527	426.878	441.571	135.258	86.2635	102.489
1044	ENSG00000140470	ADAMTS17	172.446	1.80475	0.228749	7.88964	3.03064e-15	6.4285e-14	210.065	197.581	265.757	320.422	77.0082	72.3501	63.9382
1047	ENSG00000178826	TMEM139	369.768	1.0617	0.134665	7.88402	3.17016e-15	6.70518e-14	445.593	424.247	521.328	512.902	235.961	217.978	230.366
1049	ENSG00000125454	SLC25A19	289.012	-1.53608	0.194957	-7.87904	3.29894e-15	6.96425e-14	218.553	132.389	147.231	139.265	439.342	451.724	494.581
1051	ENSG00000171004	HS6ST2	222.656	-1.38384	0.175738	-7.87448	3.42167e-15	7.2096e-14	132.617	161.474	131.49	100.769	351.473	342.271	338.496
1053	ENSG00000099282	TSPAN15	334.267	1.09	0.138647	7.86165	3.79096e-15	7.97253e-14	447.715	368.082	469.473	444.968	202.393	198.499	208.739
1054	ENSG00000258077	AC078923.1	130.736	1.90979	0.242935	7.86133	3.80072e-15	7.98549e-14	176.115	231.681	206.494	148.323	59.2371	52.8712	40.4315
1057	ENSG00000074621	SLC24A1	447.693	1.01846	0.129589	7.8592	3.86593e-15	8.09943e-14	497.579	572.683	579.665	637.448	268.541	298.676	279.259
1059	ENSG00000186204	CYP4F12	167.479	-2.654	0.337913	-7.8541	4.02652e-15	8.41995e-14	84.8749	60.1768	30.5574	29.4381	360.359	308.879	298.065
1061	ENSG00000180891	CUEDC1	789.124	1.15671	0.1473	7.85277	4.0695e-15	8.4858e-14	1143.69	823.42	1183.41	982.779	450.202	473.058	467.313
1062	ENSG00000232931	LINC00342	149.361	1.63045	0.207622	7.85298	4.0627e-15	8.4858e-14	253.564	187.551	194.456	206.067	72.0718	55.6539	76.1617
1063	ENSG00000134668	SPOCD1	1008.56	1.85497	0.236301	7.85003	4.15944e-15	8.66517e-14	1004.71	1155.4	1668.62	2018.77	465.011	348.764	398.673
1064	ENSG00000152137	HSPB8	931.633	-1.62176	0.206607	-7.84952	4.1764e-15	8.69232e-14	619.586	600.765	369.467	381.563	1702.08	1448.86	1399.12
1066	ENSG00000062822	POLD1	1849.92	-1.37054	0.17471	-7.84466	4.34142e-15	9.01883e-14	1450.3	1166.43	893.573	895.597	2936.18	2775.27	2832.09
1067	ENSG00000246985	SOCS2-AS1	134.003	1.85666	0.23672	7.84328	4.38918e-15	9.1095e-14	144.287	201.592	230.57	200.405	60.2243	44.5231	56.4161
1069	ENSG00000013375	PGM3	2961.19	1.2473	0.159115	7.83901	4.54118e-15	9.40734e-14	2975.92	3698.87	4274.34	4802.94	1576.69	1679.82	1719.75
1070	ENSG00000197299	BLM	282.168	-2.02087	0.25786	-7.83709	4.61126e-15	9.54357e-14	188.847	101.298	116.674	81.5208	542.019	491.609	453.209
1072	ENSG00000196136	SERPINA3	43.1361	4.68972	0.598478	7.83607	4.64879e-15	9.6033e-14	82.753	80.2358	85.1904	45.2894	0.987284	1.85513	5.64161
1073	ENSG00000151612	ZNF827	1048.32	1.00395	0.128178	7.83245	4.78435e-15	9.87414e-14	1086.4	1429.2	1443.61	1381.33	688.137	631.672	677.933
1076	ENSG00000114378	HYAL1	1339.51	-1.10716	0.141376	-7.83135	4.82673e-15	9.93382e-14	927.258	898.641	1045.43	712.175	1812.65	2109.28	1871.13
1077	ENSG00000109255	NMU	144.384	-2.79927	0.357657	-7.82668	5.00904e-15	1.02995e-13	66.8389	28.0825	49.0771	18.1157	311.982	296.821	239.768
1078	ENSG00000130713	EXOSC2	1064.89	-1.41547	0.180862	-7.82626	5.02592e-15	1.03246e-13	811.616	670.972	530.588	471.009	1699.12	1596.34	1674.62
1079	ENSG00000105499	PLA2G4C	147.809	2.99768	0.383075	7.8253	5.06445e-15	1.03845e-13	125.19	315.928	254.645	250.224	19.7457	47.3058	21.6262
1081	ENSG00000160124	CCDC58	600.575	-1.11304	0.142277	-7.82303	5.15675e-15	1.05639e-13	496.518	385.132	362.985	358.918	822.408	891.39	886.672
1086	ENSG00000163513	TGFBR2	7507.74	1.15516	0.148082	7.80083	6.1499e-15	1.25405e-13	10541.5	11319.3	10125.6	7327.82	4298.64	4298.34	4643.04
1088	ENSG00000175305	CCNE2	118.911	-2.1113	0.270827	-7.79574	6.40342e-15	1.30334e-13	54.1077	68.2004	46.2991	27.1736	218.19	206.847	211.56
1089	ENSG00000163462	TRIM46	118.65	1.60471	0.205872	7.7947	6.45635e-15	1.31291e-13	186.725	144.424	177.789	157.381	49.3642	57.509	57.3563
1090	ENSG00000065183	WDR3	1679.25	-1.49589	0.191976	-7.79205	6.59299e-15	1.33824e-13	1321.93	885.602	844.496	721.233	2770.32	2454.34	2756.86
1092	ENSG00000068078	FGFR3	3029.2	-1.26156	0.161969	-7.78893	6.75799e-15	1.37047e-13	2529.27	1686.96	1721.4	1640.61	4564.22	4764.9	4297.02
1095	ENSG00000137814	HAUS2	1319.16	-1.02053	0.131068	-7.7863	6.90014e-15	1.39547e-13	1003.65	735.16	918.575	1005.42	1946.92	1742.89	1881.48
1096	ENSG00000180758	GPR157	1825.6	-1.09641	0.140843	-7.78466	6.99008e-15	1.41237e-13	1476.82	1020	1313.97	1097.13	2576.81	2758.58	2535.9
1100	ENSG00000064547	LPAR2	1083.17	1.07858	0.138626	7.78049	7.22419e-15	1.45436e-13	1171.27	1291.8	1466.76	1665.52	677.277	632.599	676.993
1109	ENSG00000213740	SERBP1P1	657.313	-1.06948	0.137848	-7.75836	8.60372e-15	1.71803e-13	538.955	432.27	377.801	439.307	957.666	889.535	965.655
1110	ENSG00000085760	MTIF2	2186.53	-1.00189	0.129165	-7.75667	8.71867e-15	1.73941e-13	1868.31	1423.18	1484.35	1341.7	2904.59	3174.13	3109.46
1113	ENSG00000225663	MCRIP1	1964	1.05831	0.136619	7.74647	9.44792e-15	1.87982e-13	2215.23	2283.71	2501.08	3107.98	1286.43	1160.38	1193.2
1114	ENSG00000007237	GAS7	1553.68	-1.40326	0.181153	-7.74627	9.46298e-15	1.88113e-13	727.802	810.381	861.164	1246.59	2606.43	2394.97	2228.43
1115	ENSG00000127954	STEAP4	1409.7	-2.02684	0.261744	-7.74361	9.66351e-15	1.91927e-13	904.978	711.09	414.84	401.943	2408.97	2718.69	2307.42
1117	ENSG00000114638	UPK1B	7621.34	-1.46604	0.189404	-7.7403	9.91846e-15	1.96638e-13	5941.24	4106.07	4203.04	3115.91	11130.6	12336.6	12515.9
1120	ENSG00000100714	MTHFD1	3809.17	-1.46626	0.189588	-7.73395	1.04258e-14	2.06142e-13	3078.84	2028.96	1859.37	1711.94	6001.7	5862.21	6121.14
1121	ENSG00000012171	SEMA3B	600.072	-1.33435	0.17254	-7.73353	1.04603e-14	2.0664e-13	281.148	468.376	373.171	329.48	906.327	960.03	881.971
1123	ENSG00000177679	SRRM3	114.055	-2.21216	0.286103	-7.73205	1.05831e-14	2.08694e-13	48.803	66.1945	37.0393	26.0414	192.52	208.702	219.082
1127	ENSG00000197498	RPF2	1256.35	-1.06859	0.13836	-7.72331	1.1335e-14	2.22728e-13	1057.75	834.452	789.863	735.952	1728.73	1756.81	1890.88
1128	ENSG00000170454	KRT75	19771.8	1.07697	0.139467	7.72205	1.14475e-14	2.24738e-13	19960.4	26036.5	28948.1	27157.8	13400.4	11513.9	11385.7
1129	ENSG00000139899	CBLN3	77.5704	1.93077	0.250184	7.71742	1.18704e-14	2.32835e-13	128.373	100.295	117.6	107.562	25.6694	32.4648	31.0288
1131	ENSG00000062282	DGAT2	1530.64	-1.23967	0.16066	-7.71613	1.19912e-14	2.34789e-13	1165.97	907.667	750.046	1043.92	2552.13	2225.23	2069.53
1133	ENSG00000131470	PSMC3IP	248.826	-1.63683	0.212172	-7.71464	1.21321e-14	2.37127e-13	164.445	155.457	100.932	101.901	431.443	368.243	419.359
1135	ENSG00000242247	ARFGAP3	2846.81	1.05167	0.136385	7.71107	1.24764e-14	2.43427e-13	3043.82	3314.74	3876.16	4398.73	1777.11	1747.53	1769.58
1136	ENSG00000222041	CYTOR	942.363	1.61644	0.209709	7.70802	1.2778e-14	2.49093e-13	982.426	1162.42	1378.79	1776.48	498.579	443.376	354.481
1138	ENSG00000166173	LARP6	2507.27	1.64821	0.214004	7.70176	1.34202e-14	2.61151e-13	2161.13	3806.18	4215.07	3979.8	1005.06	1094.53	1289.11
1139	ENSG00000176208	ATAD5	141.511	-1.80852	0.234844	-7.70092	1.35087e-14	2.62642e-13	77.4483	75.221	77.7826	41.8927	255.707	212.412	250.111
1140	ENSG00000180543	TSPYL5	420.469	-1.0889	0.141437	-7.69885	1.37295e-14	2.66701e-13	279.026	244.719	275.017	336.273	554.854	616.831	636.561
1141	ENSG00000164283	ESM1	604.071	5.49571	0.713954	7.69757	1.38677e-14	2.6915e-13	217.492	970.853	1062.1	1908.95	17.7711	27.8269	23.5067
1142	ENSG00000159259	CHAF1B	641.069	-1.60221	0.208192	-7.69586	1.40544e-14	2.72535e-13	457.263	388.141	275.943	247.959	1118.59	987.856	1011.73
1143	ENSG00000239779	WBP1	396.642	1.87207	0.243289	7.69485	1.41664e-14	2.74467e-13	510.31	785.308	641.706	366.844	153.029	166.034	153.264
1144	ENSG00000101868	POLA1	666.605	-1.53795	0.199887	-7.69407	1.42524e-14	2.7589e-13	503.944	360.058	273.165	331.745	1108.72	941.478	1147.13
1146	ENSG00000016602	CLCA4	78.5213	-4.1767	0.54294	-7.69274	1.44017e-14	2.78295e-13	19.0968	12.0354	6.48188	0	165.864	126.149	220.023
1147	ENSG00000196636	SDHAF3	344.664	-1.52503	0.198247	-7.69259	1.44186e-14	2.78379e-13	267.356	161.474	166.677	168.703	564.727	511.088	572.623
1149	ENSG00000085840	ORC1	441.274	-2.40157	0.312355	-7.68858	1.48774e-14	2.86486e-13	251.442	178.525	90.7463	101.901	956.678	718.863	790.765
1150	ENSG00000155846	PPARGC1B	286.254	-2.20491	0.286776	-7.68862	1.48731e-14	2.86486e-13	184.603	110.324	77.7826	76.9919	568.676	480.479	504.924
1151	ENSG00000182022	CHST15	4250.26	1.09382	0.142274	7.68808	1.49355e-14	2.87356e-13	4506.85	4857.27	6191.12	6460.53	2528.44	2580.49	2627.11
1152	ENSG00000092964	DPYSL2	1475.11	1.33395	0.173524	7.68739	1.50166e-14	2.88666e-13	1553.21	1720.05	2278.84	2406	796.738	705.877	865.046
1155	ENSG00000115226	FNDC4	1914.29	1.50066	0.195332	7.68258	1.55915e-14	2.98938e-13	2179.16	2134.27	2648.31	3631.07	927.06	1060.21	819.913
1156	ENSG00000258645	HSPE1P2	151.446	-1.40622	0.183106	-7.6798	1.59334e-14	3.05228e-13	94.4233	81.2387	97.2282	81.5208	270.516	217.05	218.142
1161	ENSG00000178026	LRRC75B	463.965	1.12357	0.14654	7.66728	1.75685e-14	3.35103e-13	599.429	596.754	711.155	508.373	260.643	294.966	276.439
1163	ENSG00000086570	FAT2	9964.33	-1.77654	0.231801	-7.66409	1.80109e-14	3.4295e-13	6768.77	5328.66	4598.43	2844.17	16668.3	17521.7	16020.3
1165	ENSG00000172828	CES3	249.096	-2.73322	0.356743	-7.66158	1.8366e-14	3.49111e-13	96.5451	105.309	62.9668	26.0414	420.583	563.032	469.194
1166	ENSG00000174502	SLC26A9	114.612	-1.74429	0.227676	-7.66128	1.84083e-14	3.49615e-13	42.4374	59.1739	54.633	72.463	198.444	208.702	166.427
1168	ENSG00000158406	H4C8	426.314	1.68254	0.219711	7.65798	1.88878e-14	3.58108e-13	394.668	654.924	679.671	689.53	218.19	187.368	159.845
1169	ENSG00000172819	RARG	9608.67	-1.28292	0.167554	-7.65674	1.90718e-14	3.61287e-13	7792.57	6255.38	4964.19	4797.28	14235.7	14860.5	14355.1
1170	ENSG00000160191	PDE9A	54.3458	3.10908	0.406242	7.65326	1.95952e-14	3.70885e-13	55.1687	93.2741	112.044	89.4465	11.8474	12.0583	6.58187
1171	ENSG00000100285	NEFH	34.6194	-3.24892	0.424753	-7.64895	2.02629e-14	3.83196e-13	9.54842	3.00884	8.33385	9.05787	59.2371	76.9879	76.1617
1172	ENSG00000138411	HECW2	68.5943	3.62141	0.473864	7.64231	2.13363e-14	4.0315e-13	47.7421	123.362	144.453	137	8.88556	6.49295	12.2235
1173	ENSG00000215375	MYL5	218.024	1.15914	0.151682	7.6419	2.14039e-14	4.04082e-13	302.367	290.855	300.018	249.091	121.436	132.642	129.757
1175	ENSG00000172551	MUCL1	436.932	2.80507	0.367155	7.64001	2.17198e-14	4.09348e-13	254.625	703.066	839.866	964.663	77.0082	121.511	97.7878
1176	ENSG00000179222	MAGED1	6715.78	1.01351	0.132725	7.63613	2.2384e-14	4.21508e-13	6970.35	10260.1	8157.91	8888.04	4325.29	4193.52	4215.22
1177	ENSG00000100368	CSF2RB	285.996	-1.05746	0.13849	-7.63564	2.24707e-14	4.22782e-13	205.822	210.619	186.123	178.893	448.227	387.722	384.569
1179	ENSG00000073605	GSDMB	498.678	1.38661	0.181674	7.63237	2.30474e-14	4.32895e-13	719.314	675.986	823.199	493.654	273.478	260.646	244.47
1184	ENSG00000180263	FGD6	4233.82	1.32433	0.173712	7.62375	2.46407e-14	4.60868e-13	3968.96	5687.71	6365.21	6784.35	2330.98	2377.35	2122.18
1185	ENSG00000136450	SRSF1	606.452	-1.04516	0.137132	-7.62152	2.50697e-14	4.68497e-13	469.995	356.046	397.247	443.836	776.005	857.07	944.969
1187	ENSG00000168016	TRANK1	290.516	1.51251	0.198516	7.6191	2.55454e-14	4.76583e-13	431.801	477.403	397.247	303.439	166.851	124.294	132.578
1188	ENSG00000137462	TLR2	2131.79	1.87041	0.245576	7.61644	2.60763e-14	4.86078e-13	1786.62	2928.61	3665.97	4001.31	971.488	878.404	690.156
1191	ENSG00000102316	MAGED2	6014.86	1.13831	0.149541	7.61197	2.69942e-14	5.0192e-13	6088.71	8305.41	7459.72	9550.39	3729.96	3597.1	3372.74
1192	ENSG00000244459	AC147067.1	43.0951	2.89619	0.380883	7.60387	2.874e-14	5.33933e-13	60.4733	78.2299	74.0786	61.1406	11.8474	6.49295	9.40268
1194	ENSG00000118503	TNFAIP3	24075.9	1.15524	0.151978	7.60136	2.93039e-14	5.43496e-13	26201.9	31106.4	33775.2	34991.7	17276.5	13057.3	12121.9
1196	ENSG00000152952	PLOD2	3819.84	1.38882	0.182906	7.59309	3.1237e-14	5.7838e-13	4052.77	4752.97	4833.63	7146.66	1922.24	1879.25	2151.33
1197	ENSG00000158050	DUSP2	123.517	-2.4478	0.3224	-7.59243	3.13955e-14	5.8083e-13	70.0218	41.1208	37.0393	21.5124	213.253	256.008	225.664
1199	ENSG00000101911	PRPS2	1169.98	-1.29365	0.170424	-7.59073	3.18099e-14	5.87514e-13	955.903	727.137	600.037	602.348	1820.55	1773.5	1710.35
1200	ENSG00000128050	PAICS	7620.37	-1.47185	0.19393	-7.58959	3.20925e-14	5.9224e-13	6218.14	4043.88	3653	3402.36	12090.3	11708.6	12226.3
1201	ENSG00000140525	FANCI	1587.87	-1.64496	0.216742	-7.58946	3.2125e-14	5.92347e-13	1127.77	956.812	670.412	567.249	2702.2	2400.54	2690.11
1203	ENSG00000119969	HELLS	492.723	-2.10857	0.277891	-7.58776	3.25482e-14	5.99152e-13	277.965	252.743	181.493	101.901	933.971	820.895	880.09
1205	ENSG00000095585	BLNK	318.916	-1.90972	0.251817	-7.58376	3.35678e-14	6.16895e-13	151.714	191.563	160.195	80.3886	571.638	595.497	481.417
1208	ENSG00000170271	FAXDC2	229.985	2.16061	0.285112	7.57812	3.50594e-14	6.43049e-13	229.162	265.781	475.029	408.736	63.1862	90.9013	77.1019
1209	ENSG00000175792	RUVBL1	5059.25	-1.46877	0.193843	-7.57711	3.53339e-14	6.47204e-13	4106.88	2745.07	2294.59	2367.5	7739.32	7753.51	8407.87
1211	ENSG00000258245	RPL10P13	68.971	2.0673	0.272979	7.57309	3.64445e-14	6.66443e-13	105.033	117.345	100.932	86.0498	27.644	20.4064	25.3872
1212	ENSG00000151468	CCDC3	104.574	-2.90926	0.384302	-7.57023	3.72573e-14	6.80746e-13	40.3156	36.1061	8.33385	26.0414	195.482	220.76	204.978
1215	ENSG00000164163	ABCE1	3556.76	-1.14345	0.151116	-7.56667	3.82919e-14	6.97921e-13	3013.06	2223.53	2176.99	1957.63	4856.45	5187.87	5481.76
1216	ENSG00000114796	KLHL24	698.349	1.51821	0.200663	7.56596	3.85013e-14	7.0116e-13	684.304	1149.38	1058.4	981.647	397.876	341.344	275.498
1218	ENSG00000143476	DTL	704.454	-2.36094	0.312118	-7.56425	3.90124e-14	7.09301e-13	389.363	322.949	171.307	132.471	1402.93	1184.5	1327.66
1219	ENSG00000160991	ORAI2	675.569	1.06906	0.141348	7.56329	3.93001e-14	7.13947e-13	715.071	988.906	881.536	897.862	450.202	416.477	378.928
1220	ENSG00000152767	FARP1	1172.53	1.31994	0.174539	7.5624	3.95698e-14	7.18114e-13	1280.55	1295.81	1722.33	2013.11	619.027	617.758	659.128
1222	ENSG00000133056	PIK3C2B	2026.78	-1.14585	0.151562	-7.56027	4.02247e-14	7.2895e-13	1711.29	1318.88	1120.44	1184.32	3065.52	2906.06	2880.98
1226	ENSG00000164400	CSF2	2546.44	3.8731	0.51273	7.55387	4.22509e-14	7.63169e-13	1385.58	5314.62	4514.17	5742.69	354.435	261.573	251.992
1227	ENSG00000106537	TSPAN13	1206.84	1.10921	0.146844	7.55369	4.23099e-14	7.63612e-13	1222.2	1707.02	1553.8	1785.53	741.451	672.484	765.378
1230	ENSG00000189046	ALKBH2	563.565	-1.09106	0.144517	-7.54972	4.36212e-14	7.85358e-13	465.751	379.114	344.466	329.48	759.222	836.663	830.256
1233	ENSG00000164045	CDC25A	796.514	-1.68884	0.223832	-7.54514	4.51789e-14	8.11425e-13	563.357	427.255	267.609	373.637	1376.27	1127.92	1439.55
1234	ENSG00000110237	ARHGEF17	1281.72	1.03616	0.137342	7.54438	4.54439e-14	8.15524e-13	1730.39	1838.4	1699.18	1300.94	822.408	745.762	834.958
1236	ENSG00000276141	WHAMMP3	40.2292	3.02819	0.401551	7.54124	4.6554e-14	8.34093e-13	54.1077	60.1768	76.8566	66.8018	5.92371	9.27565	8.46241
1237	ENSG00000198189	HSD17B11	56.769	2.59756	0.34452	7.53965	4.71219e-14	8.43584e-13	97.6061	81.2387	79.6345	95.1077	13.822	8.34808	21.6262
1238	ENSG00000285103	AL451123.1	155.473	1.70468	0.226103	7.5394	4.72145e-14	8.44559e-13	192.029	282.831	187.975	221.918	71.0845	76.0603	56.4161
1243	ENSG00000121897	LIAS	341.448	-1.08128	0.14366	-7.52667	5.20517e-14	9.27341e-13	270.539	228.672	223.162	201.538	447.24	499.957	519.028
1246	ENSG00000130479	MAP1S	1500.71	1.53127	0.203591	7.52128	5.42438e-14	9.64069e-13	1710.23	1601.71	2096.43	2932.49	774.031	661.354	728.707
1247	ENSG00000269729	AC006262.2	94.6524	-1.7706	0.23544	-7.5204	5.46105e-14	9.69806e-13	36.0718	49.1444	57.4109	43.0249	146.118	150.265	180.531
1249	ENSG00000173546	CSPG4	247.937	-1.25084	0.166404	-7.5169	5.60913e-14	9.94509e-13	150.653	191.563	130.564	150.587	373.193	346.909	392.092
1252	ENSG00000072682	P4HA2	8148.9	1.56456	0.208391	7.50783	6.01173e-14	1.06334e-12	7254.68	10584.1	12421.1	15244.4	3825.73	3901.34	3810.9
1258	ENSG00000082516	GEMIN5	1648.31	-1.35197	0.180375	-7.49534	6.61251e-14	1.16402e-12	1338.9	1006.96	839.866	773.316	2565.95	2493.29	2519.92
1261	ENSG00000254285	KRT8P3	174.794	1.54	0.205531	7.4928	6.7417e-14	1.18402e-12	209.004	200.589	272.239	290.984	77.9955	88.1187	84.6241
1262	ENSG00000196407	THEM5	103.482	-2.00037	0.267014	-7.49162	6.80277e-14	1.19372e-12	57.2905	48.1415	49.0771	26.0414	199.431	187.368	157.025
1266	ENSG00000176438	SYNE3	653.035	1.52984	0.204389	7.48492	7.15895e-14	1.25225e-12	605.794	998.935	1137.11	886.539	337.651	297.748	307.468
1270	ENSG00000198890	PRMT6	415.231	-1.44017	0.192603	-7.47741	7.58014e-14	1.32175e-12	285.392	294.866	197.234	180.025	636.798	640.947	671.351
1273	ENSG00000119714	GPR68	438.969	1.53722	0.205769	7.47062	7.9815e-14	1.38828e-12	428.618	633.863	695.413	683.869	211.279	246.732	173.009
1277	ENSG00000172985	SH3RF3	58.0389	2.53856	0.340067	7.46489	8.33711e-14	1.44577e-12	84.8749	101.298	110.192	63.4051	13.822	16.6962	15.9845
1278	ENSG00000005238	FAM214B	9383.74	1.11823	0.149817	7.46402	8.39231e-14	1.45421e-12	9231.2	11780.6	13389.7	14417.9	5744.02	5744.41	5378.33
1279	ENSG00000163032	VSNL1	180.246	-2.57913	0.345652	-7.46163	8.54617e-14	1.47971e-12	90.1795	54.1591	63.8928	21.5124	334.689	371.953	325.333
1286	ENSG00000126561	STAT5A	495.816	1.35747	0.182232	7.44915	9.39442e-14	1.61773e-12	709.766	561.65	587.073	826.531	304.084	260.646	220.963
1287	ENSG00000123219	CENPK	193.473	-1.29121	0.173389	-7.44689	9.55675e-14	1.6444e-12	145.348	118.348	106.488	107.562	320.867	274.559	281.14
1288	ENSG00000112312	GMNN	691.044	-1.81279	0.243462	-7.44591	9.62803e-14	1.65538e-12	498.64	352.034	232.422	247.959	1220.28	1085.25	1200.72
1290	ENSG00000101003	GINS1	495.926	-2.11182	0.28368	-7.4444	9.73835e-14	1.67175e-12	332.073	201.592	160.195	124.546	1009	857.07	787.004
1292	ENSG00000250038	AC093791.1	365.973	4.10635	0.551768	7.44216	9.90531e-14	1.69778e-12	246.137	527.55	640.78	1040.52	22.7075	37.1026	47.0134
1293	ENSG00000283265	AL356234.3	152.871	2.38685	0.320732	7.4419	9.92496e-14	1.69983e-12	134.739	189.557	278.721	332.877	46.4024	42.668	45.1328
1294	ENSG00000178776	C5orf46	59.3715	-2.09635	0.281839	-7.4381	1.02143e-13	1.74804e-12	22.2796	32.0943	25.9275	18.1157	96.7539	107.598	112.832
1295	ENSG00000126602	TRAP1	3635.03	-1.36516	0.183629	-7.43435	1.05087e-13	1.79703e-12	3001.39	2156.34	1760.29	1760.62	5595.93	5609.91	5560.74
1296	ENSG00000100336	APOL4	39.7896	-3.47546	0.467528	-7.43369	1.05609e-13	1.80456e-12	12.7312	10.0295	3.70393	3.3967	94.7793	91.8289	62.0577
1297	ENSG00000075188	NUP37	1014.87	-1.02928	0.138477	-7.43285	1.06285e-13	1.8147e-12	854.053	719.113	641.706	592.158	1462.17	1375.58	1459.3
1300	ENSG00000167721	TSR1	4321.94	-1.21121	0.163141	-7.4243	1.1338e-13	1.93139e-12	3666.59	2534.45	2625.16	2229.37	6400.56	6150.68	6646.75
1303	ENSG00000105486	LIG1	913.237	-1.4155	0.191034	-7.40969	1.26599e-13	2.14995e-12	673.694	586.724	498.179	371.373	1542.14	1278.18	1442.37
1307	ENSG00000212694	LINC01089	126.194	1.50035	0.20271	7.40147	1.3468e-13	2.28194e-12	169.75	203.598	173.159	151.719	55.2879	62.1468	67.6993
1308	ENSG00000110881	ASIC1	319.087	-1.63345	0.220696	-7.40134	1.34817e-13	2.28251e-12	234.467	159.469	141.675	135.868	621.989	489.754	450.388
1310	ENSG00000108370	RGS9	219.081	1.53657	0.20766	7.39945	1.36745e-13	2.31161e-12	227.04	310.914	350.022	330.612	88.8556	103.887	122.235
1311	ENSG00000153292	ADGRF1	3758.97	1.22414	0.165579	7.39309	1.4345e-13	2.42312e-12	4289.36	5381.81	4003.02	6244.27	2373.43	1969.22	2051.66
1312	ENSG00000251493	FOXD1	605.89	1.27591	0.172665	7.38954	1.47335e-13	2.48684e-12	583.515	827.431	915.797	911.448	328.766	335.778	338.496
1319	ENSG00000197191	CYSRT1	2465.67	-1.12584	0.152675	-7.3741	1.65456e-13	2.77787e-12	1830.11	1411.15	1378.79	1927.06	4020.22	3467.24	3225.12
1320	ENSG00000144712	CAND2	44.6835	-2.65311	0.35994	-7.37097	1.69394e-13	2.84184e-12	15.914	15.0442	17.5937	5.66117	82.9319	82.5533	93.0865
1321	ENSG00000182379	NXPH4	137.745	1.94274	0.263592	7.37026	1.70294e-13	2.85477e-12	146.409	185.545	225.94	249.091	39.4914	53.7988	63.9382
1322	ENSG00000259803	SLC22A31	45.1327	4.59472	0.623486	7.3694	1.71401e-13	2.87116e-12	98.667	104.306	69.4487	33.967	3.94914	3.71026	1.88054
1323	ENSG00000168792	ABHD15	1257.14	1.02298	0.138827	7.36877	1.72212e-13	2.88256e-12	1838.6	1275.75	1628.8	1684.76	783.904	751.327	836.838
1324	ENSG00000203668	CHML	360.403	1.10827	0.15042	7.36786	1.73386e-13	2.90003e-12	486.969	399.173	460.213	525.357	243.859	197.571	209.68
1325	ENSG00000103811	CTSH	252.518	-2.30947	0.313503	-7.36666	1.74958e-13	2.92411e-12	158.079	95.28	70.3747	50.9505	455.138	454.507	483.298
1327	ENSG00000143816	WNT9A	1482.54	3.69847	0.502335	7.36255	1.80431e-13	3.01104e-12	1004.71	1732.09	3105.75	3968.48	168.826	191.078	206.859
1328	ENSG00000115844	DLX2	251.995	-1.74226	0.236871	-7.3553	1.90494e-13	3.17658e-12	109.276	183.539	123.156	86.0498	398.863	418.332	444.747
1329	ENSG00000141526	SLC16A3	6838.75	1.10816	0.150665	7.35516	1.90695e-13	3.17753e-12	8690.12	7045.7	8541.27	11238.6	3988.63	4083.14	4283.86
1330	ENSG00000166979	EVA1C	308.879	-1.62493	0.220937	-7.35472	1.91331e-13	3.18573e-12	219.614	106.312	175.011	151.719	525.235	495.32	488.939
1332	ENSG00000167077	MEI1	53.1121	3.22646	0.438836	7.35231	1.94809e-13	3.23878e-12	62.5952	74.2181	75.0046	132.471	6.91099	7.42052	13.1637
1333	ENSG00000163938	GNL3	5293.71	-1.04606	0.14229	-7.3516	1.95851e-13	3.25365e-12	4549.29	3622.64	3371.5	2995.89	7246.67	7482.66	7787.3
1338	ENSG00000170370	EMX2	57.6529	2.0781	0.283068	7.34132	2.1149e-13	3.50034e-12	79.5702	81.2387	93.5243	88.3143	20.733	17.6237	22.5664
1339	ENSG00000175130	MARCKSL1	6576.65	1.27711	0.173986	7.3403	2.13123e-13	3.52473e-12	5933.81	9443.75	9917.28	9861.76	3606.55	3745.51	3527.88
1340	ENSG00000254486	LINC02547	112.984	3.54865	0.483497	7.33956	2.14303e-13	3.5416e-12	81.692	152.448	138.897	370.241	16.7838	14.841	15.9845
1341	ENSG00000103034	NDRG4	4211.22	1.414	0.192734	7.33653	2.19203e-13	3.61988e-12	4050.65	5091.96	6137.41	7724.1	2185.85	2130.62	2157.91
1342	ENSG00000058804	NDC1	1291.94	-1.58596	0.216193	-7.33583	2.2035e-13	3.6361e-12	1024.86	650.913	613.001	492.522	2033.81	2123.2	2105.26
1345	ENSG00000174640	SLCO2A1	431.41	2.03254	0.277359	7.32818	2.33301e-13	3.84123e-12	540.016	571.68	1001.91	438.175	152.042	128.931	187.113
1350	ENSG00000006534	ALDH3B1	95.2864	-1.68444	0.229956	-7.32505	2.38806e-13	3.91731e-12	56.2296	47.1385	35.1873	57.7439	155.004	153.976	161.726
1351	ENSG00000049130	KITLG	763.699	-1.89145	0.258268	-7.32359	2.41425e-13	3.95733e-12	548.504	355.043	267.609	242.298	1184.74	1218.82	1528.88
1353	ENSG00000261236	BOP1	4997.02	-1.18979	0.16256	-7.31905	2.49725e-13	4.08732e-12	4306.34	2716.98	2781.65	3098.92	7336.51	7273.04	7465.72
1355	ENSG00000178105	DDX10	919.125	-1.19418	0.163207	-7.31698	2.53608e-13	4.14477e-12	755.386	604.777	524.106	484.596	1271.62	1315.29	1478.1
1358	ENSG00000149090	PAMR1	190.17	1.48606	0.20324	7.31182	2.63541e-13	4.29759e-12	205.822	321.946	247.237	275.133	84.9064	95.5392	100.609
1361	ENSG00000105219	CNTD2	82.3808	2.79365	0.382218	7.30903	2.69072e-13	4.3781e-12	76.3874	127.374	190.752	125.678	24.6821	12.9859	18.8054
1365	ENSG00000142166	IFNAR1	2015.95	1.07682	0.147604	7.2953	2.97991e-13	4.83444e-12	2031.69	2490.32	2798.32	3089.87	1304.2	1198.41	1198.84
1366	ENSG00000163644	PPM1K	387.129	1.08829	0.14918	7.29518	2.98268e-13	4.83538e-12	496.518	493.45	577.813	434.778	265.579	217.978	223.784
1368	ENSG00000026559	KCNG1	9635.4	1.18533	0.162637	7.28817	3.142e-13	5.08622e-12	8926.71	13410.4	14129.6	14253.7	5602.84	5818.61	5305.93
1369	ENSG00000187266	EPOR	124.588	1.56719	0.215198	7.28255	3.27563e-13	5.29868e-12	152.775	151.445	193.53	198.141	65.1608	60.2917	50.7744
1371	ENSG00000129467	ADCY4	67.3912	2.58856	0.355653	7.27835	3.37921e-13	5.45825e-12	68.9608	138.407	115.748	96.2399	17.7711	12.9859	21.6262
1373	ENSG00000174791	RIN1	2093.57	-1.75521	0.241271	-7.27487	3.46764e-13	5.59293e-12	1642.33	913.685	872.276	721.233	3556.2	3517.33	3431.98
1377	ENSG00000224578	HNRNPA1P48	2695.21	-1.10899	0.152629	-7.26593	3.70481e-13	5.95809e-12	2276.77	1868.49	1532.5	1529.65	4093.28	3679.65	3886.13
1378	ENSG00000077585	GPR137B	454.423	1.08873	0.149873	7.26435	3.74831e-13	6.02369e-12	496.518	566.665	693.561	594.423	302.109	260.646	267.036
1380	ENSG00000164053	ATRIP	584.715	-1.12858	0.1554	-7.26246	3.80126e-13	6.09992e-12	495.457	377.108	335.206	343.067	843.141	826.46	872.568
1382	ENSG00000261786	AC006058.1	365.158	2.0599	0.283884	7.25613	3.98321e-13	6.38264e-12	529.407	310.914	639.854	686.134	155.991	91.8289	141.98
1384	ENSG00000184922	FMNL1	178.337	1.71492	0.23644	7.25308	4.07398e-13	6.51866e-12	169.75	250.737	294.463	301.174	80.9573	76.0603	75.2214
1385	ENSG00000180806	HOXC9	275.167	1.35763	0.187188	7.25278	4.08312e-13	6.52857e-12	302.367	332.978	433.36	421.191	160.927	148.41	126.936
1388	ENSG00000184351	KRTAP19-1	57.2305	3.14933	0.435107	7.23806	4.55138e-13	7.26155e-12	73.2046	76.224	94.4502	125.678	5.92371	18.5513	6.58187
1389	ENSG00000222009	BTBD19	192.991	1.34401	0.185699	7.23754	4.5689e-13	7.28426e-12	214.309	295.869	267.609	264.943	100.703	89.9738	117.533
1390	ENSG00000171224	FAM241B	509.311	1.2238	0.169122	7.2362	4.6142e-13	7.35118e-12	554.869	610.795	717.637	815.208	324.817	256.008	285.841
1391	ENSG00000148798	INA	248.727	1.24474	0.172025	7.23581	4.62773e-13	7.36745e-12	290.696	322.949	346.318	362.315	158.953	112.235	147.622
1393	ENSG00000259583	AC015712.2	724.235	1.18949	0.164473	7.23214	4.75425e-13	7.558e-12	1130.96	938.758	960.244	784.638	499.566	379.374	376.107
1394	ENSG00000005102	MEOX1	40.5408	4.76267	0.658568	7.23185	4.76444e-13	7.56875e-12	62.5952	58.1709	111.118	44.1571	4.93642	0.927565	1.88054
1395	ENSG00000178921	PFAS	1317.57	-1.49379	0.206646	-7.22876	4.87411e-13	7.73742e-12	1039.72	778.287	590.777	554.795	2174.99	1931.19	2153.21
1401	ENSG00000138376	BARD1	220.082	-1.65771	0.229531	-7.22214	5.11743e-13	8.0889e-12	152.775	125.368	82.4125	97.3721	391.952	304.241	386.45
1404	ENSG00000099901	RANBP1	4460.27	-1.15397	0.159926	-7.21568	5.36636e-13	8.46424e-12	3877.72	2792.2	2452.93	2575.83	6509.17	6330.63	6683.42
1405	ENSG00000232499	AL391058.1	294.094	-1.02405	0.141969	-7.21315	5.46728e-13	8.61729e-12	218.553	182.536	185.197	229.843	417.621	390.505	434.404
1406	ENSG00000100749	VRK1	872.315	-1.68266	0.233361	-7.21054	5.57316e-13	8.77793e-12	658.841	474.394	351.873	306.835	1514.49	1398.77	1401
1407	ENSG00000170855	TRIAP1	1299.75	-1.00962	0.140034	-7.20981	5.60284e-13	8.8184e-12	1081.09	964.835	842.644	735.952	1746.51	1854.2	1873.01
1408	ENSG00000157111	TMEM171	371.357	1.57294	0.218302	7.20533	5.79025e-13	9.1069e-12	523.041	415.22	672.264	465.348	174.749	134.497	214.381
1410	ENSG00000179913	B3GNT3	5028.16	1.16907	0.162313	7.20253	5.91041e-13	9.2827e-12	6670.1	5149.13	6355.95	8218.89	3353.8	2785.48	2663.78
1412	ENSG00000128342	LIF	387.261	1.30765	0.181606	7.20051	5.99879e-13	9.40816e-12	582.454	398.17	613.001	486.861	188.571	217.05	224.724
1413	ENSG00000203896	LIME1	82.7565	2.25442	0.313269	7.19643	6.18074e-13	9.68667e-12	103.972	161.474	138.897	96.2399	20.733	23.1891	34.7899
1415	ENSG00000092068	SLC7A8	1614.38	-1.1921	0.165713	-7.19376	6.30319e-13	9.8681e-12	1194.61	1216.57	924.131	828.795	2519.55	2589.76	2027.22
1419	ENSG00000105246	EBI3	42.937	3.00734	0.418393	7.18783	6.58276e-13	1.02731e-11	59.4124	76.224	81.4865	57.7439	9.87284	12.0583	3.76107
1421	ENSG00000175643	RMI2	158.191	-1.31031	0.182305	-7.18746	6.60057e-13	1.02864e-11	106.094	104.306	91.6723	84.9175	269.529	243.022	207.799
1426	ENSG00000229544	NKX1-2	85.9721	-2.15913	0.300801	-7.17793	7.07751e-13	1.0991e-11	50.9249	32.0943	31.4834	23.7769	171.787	118.728	173.009
1427	ENSG00000048342	CC2D2A	607.457	-1.94669	0.271234	-7.17716	7.1175e-13	1.10453e-11	420.131	304.896	177.789	190.215	957.666	1074.12	1127.38
1428	ENSG00000138095	LRPPRC	5580.46	-1.09303	0.152299	-7.17688	7.13191e-13	1.10597e-11	4783.76	3831.26	3364.1	3045.71	7754.13	7981.69	8302.56
1429	ENSG00000164088	PPM1M	218.367	1.38195	0.192558	7.17679	7.13674e-13	1.10597e-11	263.112	266.784	375.023	281.926	104.652	128.004	109.071
1432	ENSG00000132688	NES	56.3459	2.29502	0.319981	7.17237	7.37128e-13	1.13992e-11	94.4233	68.2004	99.0802	80.3886	18.7584	20.4064	13.1637
1433	ENSG00000160200	CBS	252.645	1.97401	0.275413	7.16743	7.64161e-13	1.18088e-11	525.163	398.17	329.65	232.108	79.97	111.308	92.1462
1434	ENSG00000169826	CSGALNACT2	1103.74	1.11979	0.156235	7.16734	7.64677e-13	1.18088e-11	1097.01	1428.2	1588.06	1630.42	714.794	668.774	598.95
1435	ENSG00000146143	PRIM2	617.965	-1.04643	0.14604	-7.1654	7.75575e-13	1.19687e-11	525.163	393.155	407.432	371.373	805.624	905.303	917.701
1438	ENSG00000166670	MMP10	28857.5	3.76277	0.525793	7.15637	8.28424e-13	1.27576e-11	14517.8	50515.4	62037.1	64355	3928.4	3585.97	3062.45
1441	ENSG00000157734	SNX22	62.3567	2.03525	0.284581	7.15173	8.56909e-13	1.31688e-11	83.8139	103.304	99.0802	82.6531	23.6948	17.6237	26.3275
1443	ENSG00000149136	SSRP1	9006.05	-1.02639	0.143606	-7.14727	8.85205e-13	1.35848e-11	7983.54	6025.71	5504.97	5426.8	12560.2	12654.8	12886.4
1444	ENSG00000178726	THBD	1700.84	-1.55512	0.217609	-7.1464	8.90848e-13	1.36619e-11	1379.22	879.585	792.641	664.621	2759.46	2792.9	2637.45
1446	ENSG00000140836	ZFHX3	953.828	1.01783	0.142588	7.13822	9.45499e-13	1.448e-11	959.086	1217.58	1344.53	1350.76	634.824	593.641	576.384
1449	ENSG00000214140	PRCD	56.7429	2.49296	0.349699	7.12889	1.01183e-12	1.54637e-11	83.8139	81.2387	113.896	71.3307	20.733	10.2032	15.9845
1450	ENSG00000029534	ANK1	39.7042	-2.57721	0.361815	-7.12302	1.05586e-12	1.61256e-11	8.48749	17.0501	15.7417	9.05787	79.97	68.6398	78.9825
1451	ENSG00000141404	GNAL	529.086	-1.17691	0.165273	-7.12102	1.07133e-12	1.63505e-11	407.399	335.987	375.023	254.753	738.489	818.112	773.84
1452	ENSG00000077152	UBE2T	657.535	-1.51161	0.212279	-7.12085	1.07266e-12	1.63595e-11	496.518	380.117	347.244	242.298	1144.26	970.233	1022.07
1453	ENSG00000183496	MEX3B	99.504	3.39357	0.476595	7.12044	1.0758e-12	1.63961e-11	53.0468	222.654	194.456	180.025	11.8474	21.334	13.1637
1459	ENSG00000136982	DSCC1	130.252	-2.38513	0.33547	-7.10983	1.16183e-12	1.76344e-11	63.6561	66.1945	30.5574	24.9091	231.025	213.34	282.08
1460	ENSG00000100739	BDKRB1	72.1333	-1.81462	0.255288	-7.10812	1.17633e-12	1.78423e-11	45.6202	26.0766	33.3354	33.967	117.487	121.511	126.936
1462	ENSG00000246451	AL049840.2	494.668	1.18272	0.166403	7.10757	1.18106e-12	1.78924e-11	493.335	644.895	765.788	698.588	276.44	294.966	288.662
1464	ENSG00000132357	CARD6	997.008	1.01408	0.142735	7.10465	1.20631e-12	1.82471e-11	1046.08	1237.64	1280.63	1525.12	602.243	609.41	677.933
1468	ENSG00000164855	TMEM184A	7149.61	-1.01058	0.14237	-7.09827	1.26329e-12	1.90569e-11	6110.99	5275.5	4389.16	4155.3	9964.66	10513.9	9637.74
1472	ENSG00000105011	ASF1B	724.616	-2.17586	0.306707	-7.09426	1.30041e-12	1.95636e-11	467.873	330.973	181.493	175.496	1372.33	1114.01	1430.15
1473	ENSG00000141524	TMC6	4807.79	1.02684	0.144801	7.09141	1.32753e-12	1.9958e-11	5092.49	5396.86	7023.58	7086.65	3156.35	3137.95	2760.63
1475	ENSG00000120833	SOCS2	1550.76	1.19432	0.168508	7.08761	1.36453e-12	2.04864e-11	1496.98	2119.23	2481.63	2077.65	840.179	858.925	980.699
1476	ENSG00000115053	NCL	39086.8	-1.08509	0.153125	-7.08629	1.37753e-12	2.06677e-11	33914.9	26796.7	22673.6	22208.8	57507.3	52989.9	57516.2
1477	ENSG00000080573	COL5A3	151.834	1.66137	0.234464	7.08581	1.38229e-12	2.07249e-11	207.943	156.46	270.387	224.182	75.0336	67.7122	61.1174
1481	ENSG00000172350	ABCG4	70.8487	-1.87466	0.264704	-7.08209	1.41993e-12	2.12318e-11	29.7062	45.1326	26.8535	30.5703	112.55	131.714	119.414
1482	ENSG00000122952	ZWINT	1267.55	-1.66092	0.234528	-7.08197	1.42122e-12	2.12368e-11	933.623	739.172	535.218	423.456	2224.35	1909.86	2107.14
1483	ENSG00000135318	NT5E	20908	1.0506	0.148379	7.08054	1.43589e-12	2.14416e-11	20199.2	27248.1	27968.4	32035.4	13293.8	13220.6	12390.8
1484	ENSG00000150556	LYPD6B	419.977	-1.75773	0.248296	-7.07916	1.45034e-12	2.16427e-11	309.793	203.598	189.826	127.942	682.213	680.833	745.632
1485	ENSG00000135596	MICAL1	5768.89	1.05152	0.148578	7.07725	1.47039e-12	2.19272e-11	6075.98	6577.33	7715.29	9284.32	3532.5	3709.33	3487.45
1489	ENSG00000149679	CABLES2	418.444	1.21661	0.172047	7.07136	1.5342e-12	2.28172e-11	429.679	551.621	625.964	606.877	264.592	206.847	243.529
1492	ENSG00000233901	LINC01503	1082.16	-1.35423	0.191556	-7.06963	1.55346e-12	2.30572e-11	791.458	784.305	562.998	457.423	1583.6	1715.99	1679.32
1493	ENSG00000189221	MAOA	10748	1.09063	0.154334	7.06668	1.58688e-12	2.35374e-11	11678.8	12415.5	13399.9	18147.4	6809.3	6551.39	6233.97
1494	ENSG00000018408	WWTR1	1060.77	-1.1302	0.160105	-7.05913	1.6755e-12	2.48354e-11	881.638	747.196	625.964	555.927	1598.41	1521.21	1495.03
1495	ENSG00000204282	TNRC6C-AS1	92.4164	1.91542	0.271404	7.05745	1.69581e-12	2.51196e-11	137.922	107.315	173.159	121.149	32.5804	31.5372	43.2523
1500	ENSG00000104332	SFRP1	3455.54	-1.54734	0.219561	-7.04746	1.82218e-12	2.69015e-11	2743.58	1804.3	1785.29	1244.33	5274.07	5394.72	5942.49
1501	ENSG00000107159	CA9	22.0524	-4.38694	0.622688	-7.04517	1.85237e-12	2.73289e-11	2.12187	4.01179	0.925983	2.26447	39.4914	51.0161	54.5355
1502	ENSG00000007968	E2F2	72.1769	-3.39093	0.481609	-7.04084	1.91089e-12	2.81736e-11	32.889	8.02358	8.33385	7.92564	183.635	121.511	142.921
1503	ENSG00000279821	AC145098.2	55.9232	2.16525	0.307547	7.04041	1.91677e-12	2.82414e-11	92.3014	95.28	78.7085	69.0663	17.7711	15.7686	22.5664
1504	ENSG00000124134	KCNS1	294.551	1.40055	0.198943	7.03996	1.92289e-12	2.83127e-11	306.61	473.391	349.096	476.671	161.915	146.555	147.622
1505	ENSG00000185989	RASA3	1000.78	1.31101	0.186239	7.03941	1.93051e-12	2.8406e-11	961.208	1275.75	1472.31	1670.05	597.307	536.132	492.7
1506	ENSG00000128045	RASL11B	56.6886	-2.09359	0.297424	-7.03908	1.93507e-12	2.84543e-11	21.2187	32.0943	18.5197	22.6447	116.5	92.7565	93.0865
1508	ENSG00000272009	AL121944.2	172.816	2.04281	0.290262	7.0378	1.95303e-12	2.86803e-11	171.872	225.663	265.757	360.05	79.97	57.509	48.8939
1510	ENSG00000265763	ZNF488	105.298	-2.45138	0.348342	-7.03729	1.96016e-12	2.87468e-11	61.5343	38.112	27.7795	16.9835	200.419	193.861	198.396
1514	ENSG00000166197	NOLC1	9490.85	-1.35047	0.192022	-7.03287	2.02331e-12	2.95946e-11	8053.56	5601.46	4641.95	4514.22	14460.8	13888.4	15275.6
1515	ENSG00000131634	TMEM204	119.587	1.82491	0.259574	7.03041	2.05928e-12	3.01009e-11	194.151	183.539	175.011	138.133	49.3642	64.002	32.9094
1520	ENSG00000145107	TM4SF19	199.463	3.37654	0.480881	7.02156	2.19401e-12	3.19646e-11	93.3623	273.805	315.76	619.332	27.644	30.6096	35.7302
1521	ENSG00000101230	ISM1	98.8307	-1.82698	0.260228	-7.02067	2.20814e-12	3.21495e-11	64.7171	50.1474	31.4834	43.0249	175.737	174.382	152.323
1522	ENSG00000048162	NOP16	1466.62	-1.1781	0.16784	-7.01915	2.23215e-12	3.24776e-11	1279.49	865.543	809.309	852.572	2179.92	2036	2243.48
1523	ENSG00000001497	LAS1L	2801.28	-1.03865	0.147999	-7.01797	2.25111e-12	3.27319e-11	2485.77	1833.39	1697.33	1701.75	3806.97	3962.56	4121.19
1524	ENSG00000138061	CYP1B1	514.771	-1.59426	0.22722	-7.01638	2.27683e-12	3.30843e-11	382.998	286.843	221.31	212.86	655.557	895.1	948.73
1528	ENSG00000070950	RAD18	676.125	-1.06164	0.151517	-7.0067	2.43997e-12	3.5362e-11	576.088	459.35	406.506	403.075	991.233	884.897	1011.73
1529	ENSG00000144554	FANCD2	495.437	-1.30294	0.186053	-7.00308	2.50403e-12	3.62667e-11	388.302	333.981	245.385	249.091	829.319	733.704	688.276
1533	ENSG00000180861	LINC01559	217.406	-2.33704	0.33406	-6.99587	2.63622e-12	3.80815e-11	140.044	73.2151	64.8188	39.6282	387.015	409.984	407.136
1535	ENSG00000163811	WDR43	2986.61	-1.06912	0.152851	-6.99449	2.66231e-12	3.84084e-11	2610.96	2016.93	1802.89	1692.69	4152.52	4149	4481.32
1538	ENSG00000076248	UNG	1949.75	-1.09242	0.156264	-6.9909	2.7312e-12	3.93254e-11	1707.05	1249.67	1213.96	1080.15	2858.19	2671.39	2867.82
1541	ENSG00000080854	IGSF9B	137.964	-1.6568	0.237323	-6.98119	2.92689e-12	4.2061e-11	48.803	65.1916	94.4502	78.1241	233.986	242.094	203.098
1544	ENSG00000249565	SERBP1P5	287.037	-1.10493	0.158435	-6.97402	3.08004e-12	4.41758e-11	202.639	180.53	206.494	178.893	407.748	352.475	480.477
1547	ENSG00000273033	LINC02035	372.332	1.11743	0.160387	6.96711	3.23526e-12	4.63121e-11	447.715	598.759	461.139	429.117	206.342	228.181	235.067
1552	ENSG00000185022	MAFF	2910.93	1.01676	0.146141	6.95735	3.46726e-12	4.94414e-11	3111.72	3434.09	3712.27	4608.19	1981.48	1859.77	1668.97
1554	ENSG00000163734	CXCL3	596.418	1.39934	0.201151	6.9567	3.48332e-12	4.96384e-11	545.321	1017.99	863.016	824.266	291.249	322.793	310.288
1556	ENSG00000153721	CNKSR3	493.114	-1.1721	0.168562	-6.95351	3.56296e-12	5.07081e-11	403.156	263.775	307.426	309.1	789.827	749.472	629.039
1560	ENSG00000156869	FRRS1	355.718	-1.41353	0.203464	-6.94734	3.72242e-12	5.28417e-11	241.893	258.76	187.975	141.529	537.083	541.698	581.085
1562	ENSG00000075223	SEMA3C	14893.1	1.81479	0.261376	6.94322	3.83265e-12	5.43368e-11	10840.6	21261.5	23615.3	30214.8	6201.13	6242.51	5875.73
1564	ENSG00000217275	AL031777.1	34.2064	3.04	0.438042	6.93997	3.92189e-12	5.55308e-11	65.778	49.1444	54.633	49.8183	7.89827	3.71026	8.46241
1565	ENSG00000136010	ALDH1L2	1814.47	1.65579	0.238627	6.93882	3.95377e-12	5.59465e-11	2390.29	2456.22	2821.47	2591.68	470.935	829.243	1141.48
1566	ENSG00000183570	PCBP3	58.6593	2.90633	0.41924	6.93238	4.13808e-12	5.85172e-11	61.5343	83.2446	98.1542	130.207	18.7584	6.49295	12.2235
1567	ENSG00000131351	HAUS8	226.326	-1.3618	0.196444	-6.93224	4.14233e-12	5.85398e-11	171.872	131.386	109.266	129.075	359.371	294.038	389.271
1568	ENSG00000179583	CIITA	72.0324	1.90876	0.275518	6.92789	4.27159e-12	6.03281e-11	89.1186	119.351	107.414	104.166	36.5295	22.2616	25.3872
1569	ENSG00000185238	PRMT3	1046.17	-1.29609	0.18712	-6.92652	4.31313e-12	6.08759e-11	810.555	748.199	548.182	469.877	1643.83	1536.05	1566.49
1570	ENSG00000100350	FOXRED2	233.958	-1.73961	0.251175	-6.9259	4.33224e-12	6.11067e-11	146.409	140.413	106.488	73.5952	479.82	351.547	339.437
1571	ENSG00000204682	MIR1915HG	185.391	1.37645	0.198773	6.92475	4.36753e-12	6.15652e-11	296.001	240.707	274.091	195.876	95.7666	89.0462	106.25
1575	ENSG00000250072	SH3TC2-DT	169.332	1.86753	0.269915	6.91895	4.54988e-12	6.39728e-11	247.198	310.914	242.607	182.29	75.0336	43.5955	83.6838
1576	ENSG00000118922	KLF12	394.508	1.31315	0.18983	6.91752	4.59635e-12	6.45851e-11	401.034	472.388	603.741	644.241	199.431	225.398	215.321
1580	ENSG00000164308	ERAP2	99.686	1.41874	0.205391	6.90754	4.93122e-12	6.9089e-11	127.312	144.424	146.305	126.81	48.3769	53.7988	50.7744
1581	ENSG00000231672	DIRC3	78.1484	3.53602	0.51191	6.90751	4.93248e-12	6.9089e-11	66.8389	88.2593	199.086	159.645	7.89827	5.56539	19.7456
1583	ENSG00000197872	CYRIA	80.5299	-2.44964	0.35473	-6.90566	4.99718e-12	6.99069e-11	38.1937	31.0914	29.6315	11.3223	113.538	169.744	170.188
1586	ENSG00000011422	PLAUR	7640.76	1.37676	0.199606	6.8974	5.29617e-12	7.39493e-11	7210.12	8990.42	11510.9	13788.3	4245.32	4123.95	3616.27
1587	ENSG00000108384	RAD51C	600.043	-1.42823	0.207281	-6.89031	5.56719e-12	7.76846e-11	455.141	357.049	354.651	224.182	959.64	883.042	966.595
1590	ENSG00000089116	LHX5	65.6988	2.37035	0.344257	6.88542	5.76193e-12	8.02502e-11	71.0827	107.315	122.23	100.769	27.644	12.9859	17.8651
1591	ENSG00000182685	BRICD5	80.3042	2.2177	0.322209	6.88281	5.86839e-12	8.16816e-11	146.409	111.327	143.527	82.6531	31.5931	28.7545	17.8651
1595	ENSG00000152463	OLAH	193.139	-1.68159	0.244474	-6.87841	6.05261e-12	8.39818e-11	80.6311	124.365	123.156	67.934	275.452	366.388	314.049
1598	ENSG00000235109	ZSCAN31	295.875	1.51872	0.220861	6.87634	6.14107e-12	8.51027e-11	363.901	557.639	350.947	369.108	116.5	142.845	170.188
1599	ENSG00000198225	FKBP1C	564.441	1.15322	0.16775	6.87465	6.21412e-12	8.60611e-11	605.794	673.98	764.862	910.316	313.956	307.951	374.226
1602	ENSG00000114107	CEP70	198.094	1.30354	0.189706	6.87137	6.35862e-12	8.78974e-11	268.417	262.772	321.316	210.596	110.576	102.032	110.952
1606	ENSG00000109472	CPE	131.286	-1.52874	0.222667	-6.86559	6.62163e-12	9.13051e-11	66.8389	92.2711	79.6345	50.9505	220.164	196.644	212.5
1608	ENSG00000185513	L3MBTL1	329.817	1.30227	0.189715	6.86436	6.67892e-12	9.19806e-11	463.629	440.294	539.848	326.083	187.584	165.107	186.173
1610	ENSG00000055163	CYFIP2	326.85	-1.08059	0.157446	-6.86321	6.73283e-12	9.26078e-11	225.979	261.769	206.494	190.215	421.57	460.072	521.849
1611	ENSG00000139508	SLC46A3	893.222	1.44016	0.209866	6.86229	6.7765e-12	9.31506e-11	807.372	1282.77	1600.1	1208.09	440.329	415.549	498.342
1612	ENSG00000113396	SLC27A6	222.74	2.48569	0.362275	6.86133	6.82216e-12	9.37201e-11	155.958	274.808	493.549	450.629	73.059	51.9436	59.2369
1613	ENSG00000115919	KYNU	377.816	1.4157	0.206348	6.86074	6.85044e-12	9.40502e-11	433.923	543.597	400.951	686.134	208.317	178.092	193.695
1614	ENSG00000126953	TIMM8A	635.889	-1.15263	0.168045	-6.85908	6.93074e-12	9.50937e-11	506.066	380.117	464.843	317.026	931.996	976.726	874.449
1615	ENSG00000250899	AC125807.2	121.894	-1.95204	0.284711	-6.8562	7.07173e-12	9.69681e-11	79.5702	43.1267	33.3354	63.4051	219.177	206.847	207.799
1616	ENSG00000108960	MMD	608.224	1.17938	0.17202	6.85608	7.07778e-12	9.69911e-11	600.49	817.402	908.389	871.82	379.117	304.241	376.107
1617	ENSG00000132780	NASP	3265.37	-1.5605	0.22771	-6.853	7.23153e-12	9.90366e-11	2398.78	2165.36	1374.16	1177.52	5569.27	5030.18	5142.32
1620	ENSG00000109062	SLC9A3R1	3120.08	-1.11645	0.16304	-6.84768	7.50572e-12	1.02601e-10	2771.16	1823.36	1794.55	1928.19	4795.24	4495.91	4232.14
1623	ENSG00000196220	SRGAP3	919.88	-1.54211	0.225417	-6.84117	7.85489e-12	1.07176e-10	622.769	635.868	457.436	305.703	1428.6	1465.55	1523.23
1628	ENSG00000125730	C3	1711.05	1.18628	0.173564	6.83482	8.21078e-12	1.11688e-10	2374.37	2739.05	1646.4	2248.62	1120.57	907.158	941.208
1631	ENSG00000185745	IFIT1	48.408	4.54591	0.665329	6.83258	8.34005e-12	1.13238e-10	28.6453	87.2564	119.452	92.8432	6.91099	0.927565	2.8208
1632	ENSG00000139835	GRTP1	226.928	-1.15692	0.169326	-6.83249	8.34537e-12	1.1324e-10	172.933	143.421	156.491	121.149	334.689	361.75	298.065
1640	ENSG00000132429	POPDC3	149.15	2.55845	0.375586	6.81191	9.63145e-12	1.30054e-10	125.19	195.575	235.2	370.241	34.555	28.7545	54.5355
1643	ENSG00000089048	ESF1	1073.4	-1.11218	0.163371	-6.8077	9.91741e-12	1.33671e-10	893.308	749.201	688.005	535.547	1511.53	1548.11	1588.11
1650	ENSG00000160957	RECQL4	826.15	-1.23951	0.182325	-6.79838	1.05799e-11	1.41995e-10	645.049	572.683	496.327	372.505	1331.85	1108.44	1256.2
1651	ENSG00000165283	STOML2	6722.52	-1.04624	0.153932	-6.79679	1.06978e-11	1.4349e-10	5986.86	4497.21	3746.53	4232.29	9589.49	9366.55	9638.68
1652	ENSG00000167769	ACER1	36.4883	-2.75536	0.405655	-6.79237	1.10303e-11	1.4786e-10	13.7922	10.0295	9.25983	9.05787	94.7793	66.7847	51.7147
1653	ENSG00000072422	RHOBTB1	376.971	1.14487	0.168566	6.79183	1.10719e-11	1.48328e-10	427.557	517.521	567.627	457.423	215.228	189.223	264.215
1656	ENSG00000154133	ROBO4	1382.57	1.33934	0.197536	6.78024	1.1998e-11	1.60444e-10	1269.94	1724.07	2042.72	2428.64	752.311	748.545	711.783
1657	ENSG00000136883	KIF12	199.683	2.09581	0.309132	6.77967	1.20453e-11	1.60979e-10	178.237	243.716	322.242	444.968	77.9955	74.2052	56.4161
1660	ENSG00000285796	AL162458.1	57.8278	2.3153	0.341661	6.7766	1.2304e-11	1.64139e-10	84.8749	114.336	76.8566	75.8597	10.8601	22.2616	19.7456
1662	ENSG00000159921	GNE	2040.5	-1.13644	0.16773	-6.77545	1.24015e-11	1.65242e-10	1652.94	1467.31	1258.41	1013.35	3289.63	2902.35	2699.51
1669	ENSG00000097046	CDC7	397.849	-1.43957	0.212736	-6.76694	1.31539e-11	1.74531e-10	296.001	219.645	250.941	150.587	684.188	564.887	618.696
1670	ENSG00000169962	TAS1R3	178.18	1.59233	0.235377	6.76501	1.33296e-11	1.76662e-10	255.685	240.707	254.645	247.959	60.2243	69.5674	118.474
1671	ENSG00000229689	AC009237.3	104.753	1.37705	0.203555	6.76501	1.33304e-11	1.76662e-10	128.373	141.416	156.491	142.661	50.3515	53.7988	60.1771
1672	ENSG00000106524	ANKMY2	238.62	1.1217	0.165854	6.76322	1.34962e-11	1.78752e-10	269.478	341.002	348.17	283.058	153.029	129.859	145.741
1675	ENSG00000240476	LINC00973	70.8882	2.31642	0.342826	6.75683	1.41039e-11	1.86466e-10	78.5092	128.377	106.488	117.752	30.6058	22.2616	12.2235
1679	ENSG00000137801	THBS1	67685.7	1.11038	0.164587	6.74646	1.51495e-11	1.99813e-10	93127.9	107626	88089.7	62801.6	39996.9	39757.3	42400.4
1682	ENSG00000233441	CYP2AB1P	25.7753	-5.5157	0.818462	-6.73911	1.59364e-11	2.09817e-10	0	3.00884	0.925983	1.13223	29.6185	68.6398	77.1019
1683	ENSG00000125885	MCM8	746.99	-1.26084	0.187169	-6.73639	1.62365e-11	2.13641e-10	564.418	565.662	398.173	340.802	1116.62	1114.93	1128.32
1687	ENSG00000221869	CEBPD	1963.55	-1.01599	0.150945	-6.73086	1.68664e-11	2.21402e-10	1622.17	1343.95	1264.89	1230.74	2229.29	3064.67	2989.11
1690	ENSG00000134574	DDB2	1340.01	-1.0355	0.153917	-6.72764	1.72438e-11	2.25955e-10	1021.68	1011.97	986.172	675.944	1859.06	1834.72	1990.55
1691	ENSG00000183049	CAMK1D	598.738	-1.50866	0.22427	-6.72698	1.73222e-11	2.26848e-10	477.421	352.034	282.425	225.315	967.539	942.406	944.029
1693	ENSG00000184330	S100A7A	1143.35	1.91363	0.284621	6.72342	1.77511e-11	2.32191e-10	2478.35	1629.79	1557.5	1008.82	609.154	371.026	348.839
1700	ENSG00000185818	NAT8L	34.4045	4.1899	0.624508	6.70912	1.958e-11	2.55059e-10	86.9967	68.2004	34.2614	41.8927	2.96185	4.63782	1.88054
1707	ENSG00000124225	PMEPA1	11784.1	1.13962	0.17009	6.7001	2.08284e-11	2.70208e-10	10844.9	17385.1	17560.3	15749.4	6203.11	7246.14	7499.57
1710	ENSG00000100360	IFT27	658.554	1.15608	0.172655	6.69588	2.14384e-11	2.77634e-10	784.031	1096.22	893.573	674.811	405.774	380.302	375.167
1712	ENSG00000107140	TESK1	1362.56	1.2065	0.180292	6.69188	2.20322e-11	2.84989e-10	1486.37	1458.29	1951.97	2301.83	880.658	723.501	735.289
1713	ENSG00000149591	TAGLN	10802.4	1.17844	0.176118	6.6912	2.21354e-11	2.86158e-10	10695.3	12931	18276.1	14893.4	5630.48	7065.26	6124.9
1714	ENSG00000169436	COL22A1	304.816	4.53402	0.677645	6.69085	2.21881e-11	2.86672e-10	142.165	489.438	1003.77	431.381	29.6185	19.4789	17.8651
1715	ENSG00000167100	SAMD14	43.2165	3.01967	0.451331	6.69058	2.22284e-11	2.87025e-10	38.1937	67.1975	88.8944	82.6531	6.91099	10.2032	8.46241
1718	ENSG00000155850	SLC26A2	904.641	1.16905	0.174959	6.68184	2.35964e-11	3.04157e-10	846.627	1228.61	1315.82	1357.55	507.464	494.392	582.026
1719	ENSG00000174564	IL20RB	6906.45	-1.00662	0.150657	-6.68153	2.36463e-11	3.04624e-10	6147.06	4564.41	4379.9	4193.79	8589.37	10020.5	10450.1
1720	ENSG00000025434	NR1H3	390.238	-1.04069	0.155809	-6.67927	2.40132e-11	3.09103e-10	276.904	327.964	242.607	226.447	562.752	579.728	515.267
1722	ENSG00000125508	SRMS	169.075	2.10343	0.315151	6.67435	2.48323e-11	3.19345e-10	165.506	199.586	272.239	370.241	77.0082	52.8712	46.0731
1724	ENSG00000144671	SLC22A14	114.2	1.83531	0.275181	6.66946	2.56751e-11	3.298e-10	117.764	187.551	148.157	207.199	46.4024	55.6539	36.6704
1726	ENSG00000129925	PGAP6	3659.35	1.0333	0.155052	6.6642	2.66112e-11	3.41428e-10	4109	3869.37	4755.85	6012.16	2351.71	2314.27	2203.05
1728	ENSG00000220785	MTMR9LP	203.087	2.46624	0.370144	6.66292	2.68436e-11	3.44012e-10	129.434	337.993	434.286	349.86	72.0718	55.6539	42.312
1729	ENSG00000219200	RNASEK	201.022	1.16976	0.175591	6.66183	2.70441e-11	3.4638e-10	224.918	245.722	276.869	307.968	111.563	112.235	127.876
1730	ENSG00000175065	DSG4	399.824	-2.3525	0.353186	-6.66078	2.7238e-11	3.4846e-10	219.614	170.501	137.971	50.9505	820.433	742.052	657.247
1734	ENSG00000284968	AC093827.4	60.9594	2.22271	0.333838	6.65805	2.77485e-11	3.54377e-10	62.5952	111.327	86.1164	107.562	21.7203	15.7686	21.6262
1737	ENSG00000188707	ZBED6CL	720.888	1.43377	0.215406	6.65614	2.81116e-11	3.58394e-10	908.161	823.42	786.159	1432.28	397.876	364.533	333.795
1738	ENSG00000137942	FNBP1L	2120.8	1.62041	0.243451	6.65601	2.81355e-11	3.58492e-10	1947.88	2283.71	3327.98	4374.95	994.195	915.506	1001.38
1739	ENSG00000080608	PUM3	2498.65	-1.00727	0.151342	-6.65556	2.82218e-11	3.59291e-10	2250.24	1602.71	1587.13	1535.31	3282.72	3442.19	3790.22
1741	ENSG00000149256	TENM4	744.004	1.44984	0.217901	6.65368	2.85858e-11	3.63603e-10	704.461	1196.52	1328.79	855.969	405.774	340.416	376.107
1743	ENSG00000053372	MRTO4	3111.17	-1.22432	0.184078	-6.6511	2.90902e-11	3.69594e-10	2764.8	1881.53	1662.14	1604.38	4648.13	4479.21	4738.01
1750	ENSG00000143942	CHAC2	244.298	-1.41628	0.213204	-6.64286	3.07662e-11	3.89325e-10	188.847	96.2829	138.897	146.058	390.965	369.171	379.868
1754	ENSG00000197162	ZNF785	149.762	1.16463	0.175501	6.63602	3.22258e-11	4.06865e-10	184.603	205.604	207.42	187.951	75.0336	92.7565	94.967
1755	ENSG00000239521	CASTOR3	132.79	1.36834	0.206238	6.63476	3.2504e-11	4.10143e-10	202.639	205.604	149.083	163.042	68.1226	68.6398	72.4006
1758	ENSG00000168255	POLR2J3	150.485	-1.17492	0.17728	-6.62744	3.41556e-11	4.30248e-10	106.094	103.304	95.3762	86.0498	247.808	198.499	216.262
1759	ENSG00000072786	STK10	8245.15	1.28847	0.194419	6.62728	3.41927e-11	4.30471e-10	8240.29	9642.33	10624.7	15650.9	4472.4	4624.84	4460.63
1767	ENSG00000135346	CGA	45.983	2.40874	0.364425	6.6097	3.85091e-11	4.82617e-10	55.1687	71.2092	94.4502	61.1406	12.8347	13.9135	13.1637
1770	ENSG00000177119	ANO6	5504.42	1.00308	0.151946	6.6016	4.06746e-11	5.08892e-10	5380	6457.98	7869.93	8330.98	3474.25	3525.67	3492.15
1772	ENSG00000187026	KRTAP21-2	30.036	4.74886	0.719456	6.60063	4.09404e-11	5.1164e-10	29.7062	53.1562	74.0786	47.5538	2.96185	1.85513	0.940268
1775	ENSG00000144681	STAC	104.41	-2.40108	0.364069	-6.59513	4.24888e-11	5.30093e-10	60.4733	26.0766	19.4456	41.8927	220.164	146.555	216.262
1777	ENSG00000130204	TOMM40	4581.54	-1.12116	0.17018	-6.58813	4.45415e-11	5.55077e-10	4110.06	2992.79	2561.27	2523.75	6719.46	6478.11	6685.3
1778	ENSG00000188070	C11orf95	607.466	1.33197	0.202229	6.58645	4.50459e-11	5.61047e-10	550.626	881.591	901.907	942.019	320.867	282.907	372.346
1780	ENSG00000214706	IFRD2	4145.89	-1.13289	0.172082	-6.5834	4.59803e-11	5.72042e-10	3721.76	2571.56	2463.11	2216.91	5892.11	5765.74	6390.06
1781	ENSG00000011332	DPF1	120.553	-1.74333	0.264834	-6.58273	4.61875e-11	5.74297e-10	85.9358	63.1857	53.707	37.3637	200.419	214.267	188.994
1786	ENSG00000125968	ID1	16341.4	-1.33295	0.202648	-6.57765	4.77944e-11	5.92592e-10	13506.8	11075.5	7482.87	7524.83	23593.1	26235.2	24971.6
1788	ENSG00000104687	GSR	818.262	-1.04686	0.159197	-6.57586	4.83729e-11	5.99115e-10	697.035	550.618	431.508	568.381	1195.6	1110.3	1174.39
1789	ENSG00000164379	FOXQ1	931.781	-1.3223	0.201149	-6.57375	4.90647e-11	6.07343e-10	714.01	619.821	564.85	369.108	1284.46	1516.57	1453.65
1790	ENSG00000139174	PRICKLE1	170.408	-1.64958	0.250947	-6.57342	4.91721e-11	6.08333e-10	120.947	80.2358	95.3762	58.8762	244.847	259.718	332.855
1791	ENSG00000140022	STON2	4693.47	1.48532	0.225975	6.57292	4.93389e-11	6.10056e-10	3703.73	6798.98	7099.51	8310.6	2452.41	2316.13	2172.96
1795	ENSG00000155189	AGPAT5	1139.22	-1.25931	0.19176	-6.56709	5.13067e-11	6.32973e-10	979.244	717.107	628.742	527.621	1719.85	1641.79	1760.18
1797	ENSG00000075336	TIMM21	862.064	-1.15508	0.175964	-6.56429	5.22821e-11	6.44289e-10	698.096	648.907	455.584	457.423	1236.08	1193.78	1344.58
1798	ENSG00000162444	RBP7	169.125	-1.3376	0.203802	-6.56324	5.26521e-11	6.48488e-10	84.8749	90.2652	132.416	100.769	237.936	290.328	247.29
1801	ENSG00000148459	PDSS1	333.841	-1.30978	0.199699	-6.55877	5.42549e-11	6.67115e-10	260.99	213.628	140.749	202.67	500.553	481.406	536.893
1803	ENSG00000177675	CD163L1	34.1946	3.89365	0.593797	6.5572	5.48267e-11	6.73399e-10	42.4374	85.2505	49.0771	50.9505	7.89827	0.927565	2.8208
1805	ENSG00000184060	ADAP2	601.205	-1.58781	0.242238	-6.55475	5.57364e-11	6.83813e-10	401.034	182.536	313.908	396.282	1006.04	1037.94	870.688
1806	ENSG00000144821	MYH15	42.7751	4.25084	0.648604	6.55383	5.6079e-11	6.87635e-10	23.3406	90.2652	90.7463	83.7853	1.97457	6.49295	2.8208
1807	ENSG00000153233	PTPRR	40.3614	2.69026	0.410607	6.5519	5.68092e-11	6.96203e-10	45.6202	79.2328	75.0046	53.215	8.88556	8.34808	12.2235
1809	ENSG00000159884	CCDC107	238.358	1.19665	0.182763	6.54757	5.84822e-11	7.16238e-10	299.184	250.737	336.132	371.373	123.411	140.99	146.682
1814	ENSG00000231412	AC005392.2	65.012	-1.81763	0.277981	-6.53866	6.20732e-11	7.57779e-10	35.0109	32.0943	23.1496	35.0993	88.8556	125.221	115.653
1818	ENSG00000074590	NUAK1	1262.47	1.12015	0.17146	6.533	6.44636e-11	7.85229e-10	1181.88	1950.73	1830.67	1606.64	797.726	755.038	714.603
1819	ENSG00000139263	LRIG3	745.457	-1.31029	0.200696	-6.52875	6.63205e-11	8.07404e-10	623.83	433.273	444.472	322.687	1218.31	1040.73	1134.9
1820	ENSG00000109089	CDR2L	2462.53	1.03977	0.159293	6.52736	6.69386e-11	8.14481e-10	2635.36	2651.79	3362.24	3980.93	1601.38	1442.36	1563.66
1821	ENSG00000158859	ADAMTS4	37.1019	2.54481	0.389942	6.52612	6.74932e-11	8.20778e-10	51.9858	58.1709	56.485	63.4051	13.822	10.2032	5.64161
1824	ENSG00000181924	COA4	2710.55	-1.11706	0.171254	-6.52284	6.89897e-11	8.37598e-10	2416.81	1793.27	1574.17	1439.07	3845.47	3827.13	4077.94
1826	ENSG00000183347	GBP6	40.4729	-3.33603	0.51174	-6.519	7.07768e-11	8.58353e-10	18.0359	8.02358	3.70393	3.3967	98.7284	65.8571	85.5644
1830	ENSG00000132170	PPARG	134.65	-2.8635	0.44014	-6.50589	7.72333e-11	9.34608e-10	77.4483	28.0825	26.8535	13.5868	265.579	293.11	237.888
1834	ENSG00000173727	AP000769.1	162.965	-1.5158	0.233213	-6.49964	8.05133e-11	9.72174e-10	120.947	78.2299	76.8566	87.182	201.406	293.11	283.021
1839	ENSG00000173338	KCNK7	53.1933	-2.99793	0.461874	-6.49079	8.53883e-11	1.02824e-09	26.5234	11.0324	11.1118	4.52894	135.258	97.3943	86.5046
1842	ENSG00000066468	FGFR2	816.58	-1.05771	0.163153	-6.48291	8.99693e-11	1.08163e-09	607.916	643.892	575.961	403.075	1196.59	1097.31	1191.32
1844	ENSG00000234771	SLC25A25-AS1	838.747	1.05686	0.163072	6.48096	9.11402e-11	1.09452e-09	1217.95	1180.47	1012.1	904.655	590.396	549.118	416.539
1846	ENSG00000070814	TCOF1	5795.05	-1.5117	0.23347	-6.47494	9.48503e-11	1.13784e-09	4813.47	3428.07	2443.67	2239.56	9747.46	8592.96	9300.19
1851	ENSG00000091127	PUS7	1141.05	-1.1347	0.175344	-6.4713	9.71654e-11	1.1622e-09	1023.8	666.96	716.711	610.274	1659.62	1697.44	1612.56
1852	ENSG00000156265	MAP3K7CL	385.461	1.28585	0.198701	6.47125	9.71957e-11	1.1622e-09	368.145	575.692	482.437	637.448	197.457	218.905	218.142
1854	ENSG00000176194	CIDEA	249.903	-1.44799	0.223835	-6.46899	9.86632e-11	1.17848e-09	128.373	111.327	142.601	192.48	456.125	408.128	310.288
1856	ENSG00000236841	AC007750.1	32.385	3.58849	0.555311	6.46213	1.03241e-10	1.23183e-09	54.1077	62.1827	67.5967	29.4381	5.92371	5.56539	1.88054
1857	ENSG00000111261	MANSC1	1440.73	-1.19113	0.184332	-6.46189	1.034e-10	1.23306e-09	1241.29	935.75	870.424	670.283	2154.25	2147.31	2065.77
1858	ENSG00000100304	TTLL12	8705.03	-1.15297	0.178438	-6.46143	1.03717e-10	1.23618e-09	7992.03	4924.47	5089.2	4835.77	12468.4	12754.9	12870.4
1860	ENSG00000176797	DEFB103A	170.914	2.62413	0.406327	6.45817	1.05973e-10	1.26171e-09	110.337	218.642	301.87	435.91	31.5931	50.0885	47.9536
1861	ENSG00000198042	MAK16	627.777	-1.07644	0.166732	-6.45613	1.07417e-10	1.27821e-09	540.016	447.314	352.799	362.315	894.48	844.084	953.431
1870	ENSG00000147168	IL2RG	75.656	1.96771	0.30516	6.44811	1.13253e-10	1.34045e-09	89.1186	93.2741	139.823	122.281	19.7457	34.3199	31.0288
1875	ENSG00000133169	BEX1	93.3416	2.12471	0.32962	6.44594	1.14886e-10	1.35662e-09	83.8139	144.424	132.416	197.009	26.6567	37.1026	31.9691
1876	ENSG00000171345	KRT19	29550.5	1.15023	0.178444	6.44589	1.14925e-10	1.35662e-09	45544.9	25985.4	41663.7	41414.9	18564.9	16051.5	17628.1
1881	ENSG00000111602	TIMELESS	1832.06	-1.28344	0.199264	-6.44088	1.18779e-10	1.39839e-09	1494.86	1278.76	988.024	776.713	2789.08	2730.75	2766.27
1882	ENSG00000105767	CADM4	647.8	-1.17994	0.183214	-6.44024	1.19285e-10	1.40359e-09	456.202	527.55	400.025	295.513	963.589	968.378	923.343
1889	ENSG00000105639	JAK3	96.5376	1.85896	0.289084	6.43052	1.27167e-10	1.4908e-09	120.947	188.554	151.861	98.5044	35.5422	37.1026	43.2523
1891	ENSG00000154277	UCHL1	470.923	-1.59355	0.24792	-6.42768	1.29565e-10	1.5165e-09	235.528	179.528	211.124	384.96	717.756	676.195	891.374
1892	ENSG00000267121	AC008105.3	29.1179	3.93575	0.61231	6.4277	1.29551e-10	1.5165e-09	29.7062	68.2004	55.559	40.7604	4.93642	2.78269	1.88054
1894	ENSG00000077348	EXOSC5	480.014	-1.65606	0.257749	-6.42509	1.31793e-10	1.54095e-09	377.693	268.79	164.825	187.951	734.54	781.937	844.36
1895	ENSG00000135363	LMO2	39.1958	2.49136	0.387946	6.42192	1.34566e-10	1.57254e-09	65.778	72.2122	50.9291	53.215	9.87284	14.841	7.52214
1897	ENSG00000165105	RASEF	125.765	-1.52343	0.237274	-6.42057	1.35764e-10	1.58487e-09	91.2405	74.2181	65.7448	47.5538	176.724	215.195	209.68
1901	ENSG00000143590	EFNA3	397.076	-1.84799	0.28796	-6.41751	1.3852e-10	1.61364e-09	274.782	180.53	203.716	91.711	738.489	667.847	622.457
1902	ENSG00000172771	EFCAB12	39.1189	2.48619	0.38751	6.41581	1.40075e-10	1.63089e-09	57.2905	49.1444	75.0046	60.0084	10.8601	7.42052	14.104
1904	ENSG00000172780	RAB43	250.613	1.59301	0.248344	6.41452	1.41263e-10	1.64332e-09	272.66	291.858	349.096	491.39	141.182	115.018	93.0865
1905	ENSG00000129646	QRICH2	230.337	1.53162	0.23879	6.41409	1.41663e-10	1.64679e-09	239.771	269.793	382.431	388.356	100.703	137.28	94.0268
1907	ENSG00000105464	GRIN2D	49.3831	2.56005	0.399242	6.41228	1.43357e-10	1.66473e-09	43.4984	77.2269	85.1904	100.769	12.8347	12.0583	14.104
1908	ENSG00000172331	BPGM	2473.57	1.40267	0.218812	6.4104	1.45142e-10	1.68458e-09	2081.56	3133.21	4353.97	3919.79	1244.97	1201.2	1380.31
1912	ENSG00000115392	FANCL	262.416	-1.1357	0.177391	-6.40224	1.53118e-10	1.77343e-09	212.187	178.525	171.307	131.339	366.282	367.316	409.957
1913	ENSG00000234465	PINLYP	70.9594	-1.67701	0.261999	-6.40085	1.54515e-10	1.78868e-09	45.6202	42.1238	33.3354	24.9091	113.538	119.656	117.533
1915	ENSG00000163064	EN1	186.871	-1.50333	0.234893	-6.40009	1.55288e-10	1.79574e-09	119.886	112.33	71.3007	115.488	354.435	300.531	234.127
1916	ENSG00000124496	TRERF1	825.339	-1.2242	0.191326	-6.39854	1.56874e-10	1.81314e-09	734.167	478.406	472.251	414.398	1301.24	1173.37	1203.54
1917	ENSG00000121152	NCAPH	521.731	-1.7475	0.273142	-6.39775	1.57681e-10	1.82151e-09	381.937	313.922	171.307	170.967	886.581	814.402	913
1920	ENSG00000132821	VSTM2L	141.659	1.91662	0.299695	6.39522	1.60321e-10	1.84911e-09	301.306	175.516	186.123	164.174	73.059	51.9436	39.4912
1922	ENSG00000224116	INHBA-AS1	122.523	2.64172	0.413286	6.39199	1.63744e-10	1.88664e-09	83.8139	229.675	237.052	215.124	22.7075	21.334	47.9536
1923	ENSG00000129422	MTUS1	955.04	-1.28386	0.200891	-6.39083	1.64988e-10	1.89998e-09	724.619	682.004	572.257	386.092	1329.87	1413.61	1576.83
1925	ENSG00000164744	SUN3	94.8468	2.77483	0.434483	6.38652	1.69701e-10	1.95222e-09	79.5702	160.472	160.195	198.141	23.6948	33.3923	8.46241
1929	ENSG00000155629	PIK3AP1	32.89	-3.32997	0.521716	-6.38273	1.73961e-10	1.99708e-09	7.42655	12.0354	0.925983	6.7934	62.1989	82.5533	58.2966
1930	ENSG00000054654	SYNE2	1968.32	-1.06068	0.166212	-6.38145	1.75416e-10	2.01274e-09	1670.97	1277.75	1426.01	997.498	2665.67	3022.93	2717.37
1931	ENSG00000162676	GFI1	31.3606	2.5635	0.401752	6.38081	1.76155e-10	2.02017e-09	47.7421	54.1591	45.3732	47.5538	7.89827	9.27565	7.52214
1933	ENSG00000283445	AL136985.3	78.3099	2.23543	0.350435	6.37901	1.78239e-10	2.04196e-09	71.0827	148.436	144.453	108.694	32.5804	24.1167	18.8054
1937	ENSG00000150540	HNMT	83.0613	-2.10259	0.329698	-6.37732	1.80209e-10	2.06027e-09	51.9858	37.109	31.4834	16.9835	129.334	170.672	143.861
1942	ENSG00000153993	SEMA3D	92.3356	-1.91599	0.300845	-6.36869	1.90651e-10	2.17403e-09	64.7171	37.109	40.7432	26.0414	169.813	172.527	135.399
1951	ENSG00000080947	CROCCP3	101.434	1.47678	0.232425	6.3538	2.10059e-10	2.3843e-09	151.714	119.351	159.269	129.075	40.4787	58.4366	51.7147
1955	ENSG00000152556	PFKM	3490.84	-1.43891	0.226585	-6.35042	2.14724e-10	2.43225e-09	3047.01	1982.83	1577.87	1448.13	5479.43	5350.19	5550.4
1956	ENSG00000105202	FBL	5527.86	-1.07887	0.169904	-6.34989	2.15469e-10	2.43945e-09	5087.19	3515.33	3172.42	3198.56	8284.3	7556.87	7880.38
1958	ENSG00000100490	CDKL1	69.3566	-1.52301	0.239918	-6.34805	2.18065e-10	2.46632e-09	39.2546	37.109	37.9653	39.6282	100.703	102.96	127.876
1960	ENSG00000119333	WDR34	1822.29	-1.11933	0.176497	-6.34196	2.26861e-10	2.56318e-09	1658.24	1145.37	1058.4	989.573	2597.54	2537.82	2769.09
1964	ENSG00000116183	PAPPA2	183.908	1.71002	0.269858	6.33673	2.34685e-10	2.64619e-09	152.775	314.925	270.387	309.1	89.8429	76.9879	73.3409
1966	ENSG00000151503	NCAPD3	1748.64	-1.39826	0.220713	-6.33521	2.37015e-10	2.66973e-09	1393.01	1177.46	888.944	652.167	2765.38	2659.33	2704.21
1971	ENSG00000138035	PNPT1	1293.95	-1.08434	0.1713	-6.33005	2.45087e-10	2.75365e-09	1138.38	915.691	750.972	691.795	1764.28	1871.83	1924.73
1975	ENSG00000167363	FN3K	245.311	1.14044	0.180356	6.32326	2.56094e-10	2.87149e-09	280.087	267.787	351.873	381.563	152.042	147.483	136.339
1978	ENSG00000111666	CHPT1	177.828	-1.07463	0.170026	-6.32036	2.60954e-10	2.92155e-09	145.348	122.36	107.414	107.562	257.681	242.094	262.335
1981	ENSG00000138764	CCNG2	6137.55	1.10594	0.175076	6.31692	2.66821e-10	2.98271e-09	5835.15	7311.48	8556.08	10158.4	3725.02	3957.92	3418.81
1982	ENSG00000136449	MYCBPAP	650.683	2.09312	0.331374	6.3165	2.67549e-10	2.98935e-09	458.324	825.425	1105.62	1484.36	295.198	180.875	204.978
1983	ENSG00000162062	TEDC2	311.72	-1.74358	0.276042	-6.31636	2.67788e-10	2.99051e-09	237.65	166.489	112.044	105.298	611.129	498.102	451.328
1986	ENSG00000173077	DELEC1	35.9138	3.19815	0.506909	6.30913	2.80603e-10	3.12887e-09	41.3765	94.277	53.707	43.0249	5.92371	5.56539	7.52214
1989	ENSG00000179846	NKPD1	533.016	-1.47331	0.2337	-6.30426	2.89573e-10	3.22403e-09	171.872	352.034	334.28	352.125	759.222	927.565	834.017
1990	ENSG00000228716	DHFR	920.409	-1.64626	0.261146	-6.304	2.9006e-10	3.22783e-09	708.705	555.633	375.949	284.191	1512.52	1454.42	1551.44
1995	ENSG00000215252	GOLGA8B	1240.5	1.30459	0.207113	6.29893	2.9971e-10	3.32686e-09	1813.14	2108.19	1670.47	1068.83	742.438	633.527	646.904
1998	ENSG00000213199	ASIC3	81.7398	1.62221	0.257659	6.29595	3.05532e-10	3.38639e-09	85.9358	133.392	124.082	116.62	35.5422	36.175	40.4315
2000	ENSG00000173209	AHSA2P	961.704	1.07894	0.171422	6.29405	3.09297e-10	3.42469e-09	1215.83	1391.09	1459.35	901.258	583.485	553.756	627.158
2001	ENSG00000171056	SOX7	986.585	-1.16055	0.184401	-6.29366	3.10069e-10	3.43152e-09	889.064	626.842	532.44	532.15	1420.7	1480.39	1424.51
2005	ENSG00000113368	LMNB1	646.141	-1.99036	0.316618	-6.28632	3.25085e-10	3.59053e-09	449.837	344.011	185.197	157.381	1273.6	947.971	1164.99
2006	ENSG00000114767	RRP9	1387.77	-1.0709	0.170358	-6.28619	3.2536e-10	3.59178e-09	1239.17	925.72	743.564	863.895	1945.94	1856.98	2139.11
2008	ENSG00000160193	WDR4	987.539	-1.23746	0.19692	-6.28408	3.29809e-10	3.63726e-09	883.759	565.662	557.442	490.257	1496.72	1348.68	1570.25
2010	ENSG00000258088	AC078820.2	90.8064	2.07975	0.331006	6.28312	3.31854e-10	3.65617e-09	154.897	172.507	118.526	93.9754	23.6948	25.9718	46.0731
2012	ENSG00000147010	SH3KBP1	4863.24	1.09917	0.175002	6.28088	3.36671e-10	3.70556e-09	4876.06	5449.01	6484.66	8405.71	2929.27	2975.63	2922.35
2015	ENSG00000140368	PSTPIP1	147.103	1.31558	0.209623	6.27593	3.47556e-10	3.81966e-09	170.811	227.669	230.57	161.909	79.97	76.9879	81.8033
2017	ENSG00000162409	PRKAA2	37.6321	-2.20959	0.352175	-6.27411	3.51636e-10	3.86067e-09	18.0359	14.0413	10.1858	16.9835	78.9827	58.4366	66.759
2020	ENSG00000280670	CCDC163	44.3895	2.1185	0.337857	6.27042	3.60081e-10	3.94752e-09	64.7171	69.2034	51.855	79.2564	15.7965	13.9135	15.9845
2025	ENSG00000280237	#N/A	85.6426	-1.48101	0.236832	-6.25343	4.01546e-10	4.39123e-09	40.3156	58.1709	51.855	43.0249	155.004	131.714	119.414
2026	ENSG00000205177	C11orf91	86.425	1.92733	0.30826	6.25229	4.04473e-10	4.42105e-09	95.4842	126.371	145.379	138.133	25.6694	25.0442	48.8939
2029	ENSG00000107821	KAZALD1	80.283	-2.49679	0.399577	-6.24857	4.14216e-10	4.52086e-09	16.975	52.1532	16.6677	21.5124	141.182	178.092	135.399
2030	ENSG00000163017	ACTG2	36.8857	2.43738	0.390097	6.24813	4.15394e-10	4.53148e-09	55.1687	62.1827	47.2251	62.2729	8.88556	7.42052	15.0443
2031	ENSG00000072201	LNX1	366.787	1.44335	0.231024	6.24763	4.16732e-10	4.54383e-09	380.876	466.37	435.212	730.291	186.597	167.889	200.277
2034	ENSG00000169439	SDC2	264.116	1.80232	0.288533	6.2465	4.19746e-10	4.56995e-09	197.334	405.191	423.174	495.918	106.627	97.3943	123.175
2035	ENSG00000163923	RPL39L	295.349	-1.28884	0.206357	-6.24567	4.21989e-10	4.59211e-09	236.589	198.584	145.379	149.455	509.439	439.666	388.331
2036	ENSG00000165138	ANKS6	1308.5	-1.19389	0.191163	-6.24543	4.22647e-10	4.59701e-09	1126.71	865.543	777.826	602.348	2083.17	1908	1795.91
2037	ENSG00000118257	NRP2	1756.9	-1.03355	0.165514	-6.24448	4.25207e-10	4.62259e-09	1432.26	1375.04	1162.11	880.878	2428.72	2392.19	2627.11
2038	ENSG00000184502	GAST	490.269	-1.08857	0.17439	-6.24219	4.31484e-10	4.68853e-09	305.549	433.273	320.39	262.678	664.442	729.066	716.484
2039	ENSG00000225526	MKRN2OS	96.2247	1.59031	0.254809	6.24118	4.34292e-10	4.71672e-09	142.165	110.324	167.603	118.885	53.3134	38.0302	43.2523
2042	ENSG00000183718	TRIM52	151.565	1.25822	0.201768	6.23596	4.49005e-10	4.86935e-09	218.553	219.645	212.05	157.381	73.059	88.1187	92.1462
2043	ENSG00000224660	SH3BP5-AS1	131.939	1.48092	0.237599	6.23286	4.57989e-10	4.96192e-09	160.201	204.601	206.494	156.248	82.9319	49.1609	63.9382
2045	ENSG00000208005	MIR503	61.2088	3.51429	0.563977	6.23126	4.62702e-10	5.01053e-09	32.889	132.389	125.934	110.959	2.96185	12.9859	10.3429
2046	ENSG00000013392	RWDD2A	179.366	1.33615	0.214518	6.22865	4.70486e-10	5.09233e-09	189.907	273.805	251.867	252.488	88.8556	119.656	78.9825
2048	ENSG00000185187	SIGIRR	469.675	1.01407	0.162837	6.22752	4.73871e-10	5.12396e-09	485.909	551.621	654.67	705.382	285.325	326.503	278.319
2049	ENSG00000273132	AL355312.4	40.33	2.31406	0.371624	6.22688	4.75803e-10	5.14234e-09	62.5952	77.2269	60.1889	45.2894	10.8601	12.9859	13.1637
2050	ENSG00000275835	TUBGCP5	140.871	-1.4268	0.229141	-6.22673	4.76266e-10	5.14483e-09	84.8749	101.298	69.4487	71.3307	197.457	273.632	188.054
2052	ENSG00000133119	RFC3	447.888	-2.02697	0.325802	-6.22148	4.92494e-10	5.31495e-09	356.474	160.472	120.378	135.868	829.319	750.4	782.303
2053	ENSG00000135374	ELF5	52.4767	-3.3323	0.535618	-6.2214	4.92738e-10	5.31499e-09	9.54842	25.0737	3.70393	4.52894	128.347	96.4667	99.6684
2054	ENSG00000182040	USH1G	40.8025	-1.97865	0.318051	-6.22117	4.93472e-10	5.32032e-09	14.8531	20.0589	22.2236	14.719	68.1226	76.0603	69.5798
2057	ENSG00000171320	ESCO2	177.619	-1.85868	0.298887	-6.21867	5.0139e-10	5.39858e-09	123.069	101.298	55.559	54.3472	353.448	281.052	274.558
2059	ENSG00000105516	DBP	147.882	1.38303	0.222434	6.21773	5.04383e-10	5.4244e-09	168.689	237.698	192.604	204.934	83.9192	89.9738	57.3563
2060	ENSG00000161681	SHANK1	41.6347	2.63915	0.42446	6.21767	5.04595e-10	5.4244e-09	40.3156	66.1945	77.7826	75.8597	7.89827	8.34808	15.0443
2064	ENSG00000124839	RAB17	91.7295	1.54993	0.249419	6.21415	5.16025e-10	5.53652e-09	120.947	105.309	143.527	141.529	37.5168	54.7263	38.551
2065	ENSG00000102109	PCSK1N	215.515	1.54685	0.248962	6.21319	5.19203e-10	5.56792e-09	366.023	287.846	300.018	246.827	64.1735	123.366	120.354
2070	ENSG00000117069	ST6GALNAC5	410.944	1.08347	0.174541	6.20751	5.38304e-10	5.75882e-09	402.095	616.812	576.887	528.753	227.075	251.37	273.618
2073	ENSG00000174567	GOLT1A	149.533	1.44868	0.233527	6.20349	5.52245e-10	5.8994e-09	179.298	164.483	204.642	272.868	77.9955	81.6257	65.8187
2082	ENSG00000121064	SCPEP1	693.213	-1.14486	0.18487	-6.19279	5.91083e-10	6.287e-09	512.432	583.715	361.133	367.976	1033.69	947.971	1045.58
2084	ENSG00000171631	P2RY6	108.879	1.85648	0.300002	6.18822	6.08481e-10	6.46584e-09	199.456	153.451	157.417	121.149	37.5168	63.0744	30.0886
2085	ENSG00000163002	NUP35	404.743	-1.16187	0.187788	-6.18711	6.12756e-10	6.50814e-09	355.413	247.728	240.756	213.992	652.595	546.336	576.384
2087	ENSG00000197641	SERPINB13	4000.49	-1.42878	0.231091	-6.18277	6.29852e-10	6.68331e-09	3467.14	2283.71	2029.75	1494.55	6387.73	6076.48	6264.06
2088	ENSG00000198807	PAX9	202.475	-1.45649	0.235627	-6.18134	6.35609e-10	6.74117e-09	162.323	121.357	98.1542	81.5208	351.473	290.328	312.169
2095	ENSG00000140398	NEIL1	218.894	1.01037	0.163724	6.17119	6.77785e-10	7.16446e-09	272.66	280.825	303.722	259.282	120.449	131.714	163.607
2096	ENSG00000183615	FAM167B	74.5718	2.40468	0.389696	6.17066	6.80073e-10	7.18522e-09	53.0468	137.404	124.082	142.661	24.6821	22.2616	17.8651
2099	ENSG00000187231	SESTD1	1017.34	1.08789	0.176407	6.16695	6.96193e-10	7.34502e-09	966.512	1202.53	1517.69	1577.2	655.557	601.062	600.831
2100	ENSG00000258808	LINC02310	60.0079	2.58603	0.419377	6.16635	6.98837e-10	7.3694e-09	49.864	87.2564	108.34	127.942	17.7711	19.4789	9.40268
2103	ENSG00000065534	MYLK	524.152	-1.23109	0.199869	-6.15949	7.29818e-10	7.68513e-09	353.292	321.946	429.656	223.05	767.12	755.965	818.033
2105	ENSG00000081803	CADPS2	60.5185	2.1877	0.355256	6.1581	7.36209e-10	7.74505e-09	63.6561	112.33	118.526	69.0663	22.7075	19.4789	17.8651
2107	ENSG00000248508	SRP14-AS1	119.083	-1.10269	0.179133	-6.15567	7.4762e-10	7.85764e-09	77.4483	80.2358	83.3385	78.1241	166.851	160.469	187.113
2108	ENSG00000083807	SLC27A5	112.27	-1.75129	0.28461	-6.1533	7.58868e-10	7.97208e-09	65.778	75.221	32.4094	49.8183	193.508	164.179	204.978
2110	ENSG00000091651	ORC6	617.906	-1.20842	0.196613	-6.14617	7.93787e-10	8.331e-09	526.224	430.264	309.278	317.026	861.899	883.969	996.684
2113	ENSG00000262454	MIR193BHG	485.792	1.24259	0.202349	6.1408	8.21077e-10	8.60518e-09	451.959	756.222	735.23	638.58	260.643	319.082	238.828
2114	ENSG00000188883	KLRG2	149.866	-2.20529	0.359132	-6.14061	8.2203e-10	8.61109e-09	103.972	54.1591	27.7795	49.8183	266.567	240.239	306.527
2116	ENSG00000176387	HSD11B2	554.24	-3.80932	0.620564	-6.13848	8.33146e-10	8.71929e-09	181.42	72.2122	52.781	30.5703	1042.57	1307.87	1192.26
2120	ENSG00000182013	PNMA8A	186.886	-1.375	0.224145	-6.13443	8.54637e-10	8.92733e-09	141.104	113.333	115.748	73.5952	250.77	299.603	314.049
2123	ENSG00000129521	EGLN3	381.043	-1.31367	0.214213	-6.13256	8.6478e-10	9.02051e-09	288.575	250.737	148.157	244.563	559.79	538.915	636.561
2125	ENSG00000165949	IFI27	81.7485	3.2108	0.523707	6.1309	8.73814e-10	9.10617e-09	282.209	104.306	70.3747	72.463	15.7965	12.9859	14.104
2128	ENSG00000235698	PA2G4P2	160.041	-1.36734	0.223052	-6.13015	8.77936e-10	9.13564e-09	130.495	98.2888	75.0046	78.1241	248.796	228.181	261.394
2132	ENSG00000113070	HBEGF	24605.2	1.21608	0.198605	6.12309	9.17779e-10	9.53293e-09	23915.6	27644.2	32402	46240.4	14331.4	14187.1	13515.4
2135	ENSG00000139679	LPAR6	477.415	-1.48169	0.242083	-6.1206	9.32208e-10	9.6692e-09	275.843	383.126	247.237	173.232	713.807	889.535	659.128
2136	ENSG00000086300	SNX10	135.46	1.6873	0.275689	6.12031	9.33909e-10	9.68231e-09	213.248	141.416	182.419	232.108	59.2371	40.8128	78.9825
2139	ENSG00000146918	NCAPG2	1111.33	-1.52735	0.249677	-6.11728	9.51855e-10	9.85452e-09	966.512	585.721	492.623	415.53	1789.95	1639.01	1889.94
2140	ENSG00000003096	KLHL13	104.507	-2.24811	0.367609	-6.1155	9.62547e-10	9.96056e-09	54.1077	53.1562	37.9653	14.719	219.177	150.265	202.158
2142	ENSG00000086696	HSD17B2	311.492	1.24364	0.203395	6.1144	9.69228e-10	1.00203e-08	305.549	512.506	406.506	431.381	172.775	201.282	150.443
2143	ENSG00000237250	AL359924.1	35.8517	4.40726	0.72087	6.11381	9.72783e-10	1.00524e-08	29.7062	56.165	54.633	101.901	1.97457	0	6.58187
2145	ENSG00000137843	PAK6	603.217	-1.00451	0.164312	-6.11345	9.75029e-10	1.00662e-08	507.127	315.928	430.582	432.513	890.53	865.418	780.422
2148	ENSG00000140297	GCNT3	150.403	-2.57135	0.420814	-6.11042	9.93676e-10	1.02444e-08	83.8139	63.1857	27.7795	18.1157	237.936	308.879	313.109
2150	ENSG00000174792	ODAPH	57.5892	4.17943	0.684018	6.11012	9.95589e-10	1.02546e-08	23.3406	179.528	102.784	81.5208	1.97457	9.27565	4.70134
2161	ENSG00000125531	FNDC11	103.282	1.73233	0.28401	6.09953	1.06381e-09	1.09014e-08	119.886	110.324	153.713	206.067	42.4532	49.1609	41.3718
2162	ENSG00000100342	APOL1	65.3128	2.4438	0.400889	6.09596	1.08781e-09	1.11371e-08	161.262	81.2387	93.5243	65.6696	24.6821	15.7686	15.0443
2163	ENSG00000161800	RACGAP1	2065.59	-1.03899	0.170437	-6.09602	1.08744e-09	1.11371e-08	1871.49	1410.14	1088.96	1320.18	3066.51	2877.31	2824.56
2165	ENSG00000113916	BCL6	1193.71	-1.05584	0.173352	-6.09072	1.12405e-09	1.14975e-08	989.853	914.688	771.344	588.762	1644.82	1822.66	1623.84
2171	ENSG00000239857	GET4	55.509	1.76667	0.290321	6.08523	1.16327e-09	1.18673e-08	78.5092	79.2328	75.9306	84.9175	16.7838	29.6821	23.5067
2174	ENSG00000203721	LINC00862	39.1757	2.92108	0.480141	6.0838	1.17365e-09	1.19551e-08	29.7062	72.2122	79.6345	67.934	8.88556	9.27565	6.58187
2177	ENSG00000170919	TPT1-AS1	544.449	1.10328	0.181476	6.07949	1.20565e-09	1.22642e-08	556.991	723.125	713.007	832.192	282.363	401.636	301.826
2178	ENSG00000136404	TM6SF1	29.1753	3.9283	0.646241	6.07868	1.21174e-09	1.23205e-08	29.7062	44.1297	42.5952	78.1241	5.92371	0.927565	2.8208
2180	ENSG00000041353	RAB27B	979.48	-1.11354	0.183321	-6.07426	1.24564e-09	1.26535e-08	858.297	610.795	671.338	473.274	1415.77	1477.61	1349.28
2182	ENSG00000144834	TAGLN3	263.732	1.47895	0.243593	6.0714	1.26801e-09	1.2869e-08	256.746	322.949	382.431	492.522	156.978	110.38	124.115
2184	ENSG00000222047	C10orf55	76.1153	1.53669	0.25313	6.07078	1.27291e-09	1.29069e-08	102.911	98.2888	100.006	122.281	37.5168	43.5955	28.208
2187	ENSG00000135299	ANKRD6	53.7173	1.90448	0.313923	6.06671	1.30559e-09	1.32201e-08	73.2046	82.2417	74.0786	83.7853	21.7203	27.8269	13.1637
2190	ENSG00000206538	VGLL3	763.182	1.0458	0.172482	6.06324	1.33403e-09	1.34895e-08	752.203	926.723	1175.07	1064.3	537.083	464.71	422.18
2192	ENSG00000139626	ITGB7	141.11	-1.34355	0.221678	-6.0608	1.35448e-09	1.36838e-08	77.4483	117.345	75.0046	70.1985	199.431	217.978	230.366
2193	ENSG00000225361	PPP1R26-AS1	68.7598	1.62495	0.268114	6.06068	1.35549e-09	1.36878e-08	99.728	77.2269	113.896	96.2399	33.5677	33.3923	27.2678
2197	ENSG00000173212	MAB21L3	78.2748	-1.86268	0.307437	-6.05875	1.37185e-09	1.38278e-08	53.0468	41.1208	20.3716	32.8348	136.245	130.787	133.518
2199	ENSG00000171954	CYP4F22	836.354	-1.14645	0.189277	-6.05701	1.38678e-09	1.39655e-08	691.73	465.367	402.803	641.977	1248.91	1209.54	1194.14
2200	ENSG00000175147	TMEM51-AS1	210.994	1.14466	0.189067	6.05429	1.41036e-09	1.41966e-08	282.209	228.672	337.058	254.753	114.525	120.583	139.16
2208	ENSG00000270504	AL391422.4	274.07	1.01645	0.16809	6.04705	1.4752e-09	1.47954e-08	283.27	375.102	410.21	330.612	174.749	176.237	168.308
2209	ENSG00000198959	TGM2	3198.42	2.98451	0.493567	6.04681	1.47746e-09	1.48114e-08	1708.11	5343.7	6896.72	6502.42	674.315	689.181	574.503
2210	ENSG00000183023	SLC8A1	63.4609	1.96552	0.325083	6.0462	1.48298e-09	1.486e-08	92.3014	124.365	83.3385	72.463	31.5931	19.4789	20.6859
2211	ENSG00000118655	DCLRE1B	606.069	-1.00578	0.166357	-6.04593	1.48551e-09	1.48787e-08	507.127	355.043	363.911	467.613	967.539	775.444	805.809
2212	ENSG00000177243	DEFB103B	125.407	3.0358	0.502147	6.04563	1.48832e-09	1.49e-08	57.2905	180.53	191.678	374.769	30.6058	20.4064	22.5664
2216	ENSG00000135446	CDK4	1640.52	-1.2476	0.206588	-6.03907	1.55003e-09	1.54898e-08	1453.48	1082.18	829.681	764.258	2587.67	2324.48	2441.87
2218	ENSG00000198976	MIR429	29.1596	2.51341	0.416489	6.03477	1.59193e-09	1.58942e-08	44.5593	45.1326	50.0031	40.7604	5.92371	9.27565	8.46241
2220	ENSG00000234323	LINC01505	39.9733	2.95736	0.4903	6.03173	1.62211e-09	1.61809e-08	31.8281	78.2299	90.7463	54.3472	6.91099	8.34808	9.40268
2227	ENSG00000117318	ID3	4592.1	-2.29594	0.381146	-6.02377	1.70397e-09	1.6944e-08	2755.25	1729.08	1439.9	939.754	8217.17	8338.81	8724.74
2244	ENSG00000040275	SPDL1	571.546	-1.06639	0.177573	-6.00536	1.90911e-09	1.88317e-08	503.944	396.164	363.911	292.116	799.7	790.285	854.703
2245	ENSG00000183625	CCR3	30.4412	3.28216	0.546535	6.0054	1.90856e-09	1.88317e-08	46.6812	33.0973	54.633	63.4051	6.91099	7.42052	0.940268
2253	ENSG00000277224	H2BC7	30.3212	2.84483	0.474475	5.99573	2.02568e-09	1.99107e-08	54.1077	53.1562	30.5574	54.3472	8.88556	6.49295	4.70134
2256	ENSG00000278341	AC138028.6	39.9476	2.08864	0.348473	5.99368	2.05149e-09	2.01375e-08	58.3515	50.1474	65.7448	63.4051	15.7965	10.2032	15.9845
2258	ENSG00000100162	CENPM	205.585	-2.12028	0.353804	-5.9928	2.06253e-09	2.02279e-08	129.434	114.336	50.9291	43.0249	415.647	323.72	362.003
2263	ENSG00000205358	MT1H	23.9956	3.36789	0.562604	5.98627	2.14713e-09	2.10112e-08	51.9858	31.0914	40.7432	32.8348	1.97457	4.63782	4.70134
2264	ENSG00000255200	PGAM1P8	89.1971	1.76455	0.294838	5.98479	2.16664e-09	2.11927e-08	151.714	119.351	121.304	118.885	55.2879	33.3923	24.447
2269	ENSG00000163536	SERPINI1	63.9507	2.10683	0.352267	5.98078	2.22072e-09	2.16738e-08	78.5092	64.1886	123.156	115.488	16.7838	22.2616	27.2678
2276	ENSG00000152953	STK32B	165.148	1.32319	0.221434	5.97553	2.29338e-09	2.23189e-08	201.578	243.716	233.348	210.596	103.665	102.96	60.1771
2278	ENSG00000260793	AC003102.1	45.5077	1.9022	0.318463	5.97305	2.32856e-09	2.26365e-08	66.8389	55.1621	78.7085	64.5373	18.7584	17.6237	16.9248
2279	ENSG00000138658	ZGRF1	130.402	-1.72726	0.28918	-5.97294	2.3301e-09	2.26416e-08	90.1795	77.2269	59.2629	35.0993	221.152	192.006	237.888
2285	ENSG00000129173	E2F8	121.416	-2.77646	0.465256	-5.9676	2.40773e-09	2.33243e-08	67.8999	41.1208	14.8157	14.719	292.236	223.543	195.576
2286	ENSG00000247903	AC024896.1	520.859	-1.30928	0.219397	-5.96761	2.4076e-09	2.33243e-08	401.034	391.149	276.869	206.067	784.891	771.734	814.272
2296	ENSG00000185873	TMPRSS11B	135.756	1.44132	0.241931	5.95756	2.56033e-09	2.46945e-08	134.739	233.687	176.863	199.273	72.0718	58.4366	75.2214
2300	ENSG00000152147	GEMIN6	587.465	-1.11681	0.187781	-5.94738	2.72469e-09	2.62341e-08	472.116	465.367	348.17	279.662	884.607	828.315	834.017
2301	ENSG00000160255	ITGB2	29.8205	2.74865	0.462201	5.94686	2.73329e-09	2.63054e-08	41.3765	50.1474	35.1873	61.1406	5.92371	5.56539	9.40268
2304	ENSG00000066735	KIF26A	190.116	-1.44699	0.243604	-5.93995	2.8511e-09	2.73963e-08	80.6311	118.348	87.0424	151.719	292.236	343.199	257.633
2307	ENSG00000111218	PRMT8	141.425	-2.35258	0.396166	-5.93836	2.87883e-09	2.76274e-08	89.1186	61.1798	28.7055	26.0414	195.482	281.98	307.468
2313	ENSG00000130826	DKC1	3843.98	-1.21209	0.204423	-5.92932	3.04197e-09	2.91243e-08	3554.13	2401.06	1989.01	1885.17	5684.78	5391.01	6002.67
2315	ENSG00000178966	RMI1	211.745	-1.35831	0.229105	-5.92877	3.05212e-09	2.91962e-08	176.115	113.333	87.0424	131.339	332.715	313.517	328.153
2318	ENSG00000083635	NUFIP1	323.535	-1.03486	0.174612	-5.92666	3.0916e-09	2.95356e-08	286.453	227.669	184.271	194.744	441.316	453.579	476.716
2320	ENSG00000197905	TEAD4	580.445	-1.24156	0.209562	-5.92454	3.13169e-09	2.98928e-08	535.773	326.961	309.278	293.249	860.912	872.838	864.106
2322	ENSG00000123545	NDUFAF4	428.05	-1.09058	0.184162	-5.92185	3.18333e-09	3.03596e-08	390.424	258.76	250.015	254.753	668.391	577.873	596.13
2327	ENSG00000214274	ANG	59.389	1.71768	0.290346	5.91596	3.29944e-09	3.13993e-08	68.9608	77.2269	87.0424	105.298	28.6312	24.1167	24.447
2329	ENSG00000157992	KRTCAP3	723.811	-1.32289	0.223631	-5.91553	3.30805e-09	3.14542e-08	651.414	432.27	346.318	331.745	1119.58	1154.82	1030.53
2330	ENSG00000230457	PA2G4P4	307.163	-1.49738	0.253142	-5.91515	3.31572e-09	3.15136e-08	270.539	126.371	148.157	144.926	484.757	456.362	519.028
2331	ENSG00000132965	ALOX5AP	32.4175	6.474	1.09451	5.91495	3.3197e-09	3.15379e-08	62.5952	80.2358	42.5952	39.6282	0	0.927565	0.940268
2340	ENSG00000241220	AC078788.1	26.7749	3.08458	0.52248	5.90372	3.55398e-09	3.36338e-08	29.7062	57.168	38.8913	46.4216	5.92371	6.49295	2.8208
2342	ENSG00000261488	TBILA	141.679	1.40351	0.237815	5.90169	3.59798e-09	3.40211e-08	180.359	197.581	242.607	151.719	83.9192	56.5814	78.9825
2344	ENSG00000178075	GRAMD1C	202.946	-1.63516	0.277084	-5.90132	3.60602e-09	3.4068e-08	61.5343	119.351	88.8944	157.381	338.639	314.444	340.377
2345	ENSG00000181016	LSMEM1	74.1896	1.82383	0.309063	5.90116	3.60964e-09	3.40877e-08	96.5451	125.368	100.006	106.43	39.4914	16.6962	34.7899
2349	ENSG00000163803	PLB1	141.841	-1.25148	0.212162	-5.8987	3.66382e-09	3.45403e-08	112.459	97.2859	73.1526	73.5952	233.986	207.775	194.635
2353	ENSG00000137393	RNF144B	2162.72	-1.02408	0.173692	-5.89596	3.72508e-09	3.50582e-08	1744.18	1615.75	1602.88	1031.47	2810.8	3203.81	3130.15
2364	ENSG00000183098	GPC6	217.706	-1.4006	0.238198	-5.87998	4.10305e-09	3.84357e-08	110.337	165.486	150.935	83.7853	301.122	375.664	336.616
2366	ENSG00000231574	LINC02015	29.1591	-2.40786	0.409867	-5.87474	4.23517e-09	3.96399e-08	10.6094	15.0442	7.40786	7.92564	45.4151	55.6539	62.0577
2368	ENSG00000109610	SOD3	157.383	4.54617	0.774486	5.86992	4.36002e-09	4.0774e-08	59.4124	199.586	228.718	579.704	11.8474	11.1308	11.2832
2369	ENSG00000233559	LINC00513	73.6074	1.66272	0.283297	5.86919	4.37936e-09	4.09375e-08	80.6311	99.2918	111.118	125.678	27.644	41.7404	29.1483
2372	ENSG00000134297	PLEKHA8P1	122.482	1.59133	0.271575	5.85965	4.63842e-09	4.33043e-08	120.947	183.539	212.976	168.703	74.0463	45.4507	51.7147
2374	ENSG00000162891	IL20	156.625	-1.32071	0.225424	-5.85877	4.66309e-09	4.3498e-08	112.459	110.324	74.0786	84.9175	238.923	281.98	193.695
2376	ENSG00000109805	NCAPG	517.773	-1.74595	0.29809	-5.85713	4.70922e-09	4.38913e-08	408.46	287.846	153.713	181.157	935.946	716.08	941.208
2379	ENSG00000085999	RAD54L	270.875	-2.10782	0.36007	-5.8539	4.80175e-09	4.46973e-08	188.847	127.374	85.1904	46.4216	524.248	429.462	494.581
2382	ENSG00000173638	SLC19A1	705.776	-1.3593	0.232295	-5.8516	4.8688e-09	4.52643e-08	634.44	421.238	320.39	313.629	1117.61	1054.64	1078.49
2384	ENSG00000101470	TNNC2	21.3061	3.30682	0.56527	5.84999	4.91601e-09	4.56648e-08	33.9499	34.1002	34.2614	36.2315	5.92371	1.85513	2.8208
2386	ENSG00000136261	BZW2	1836.33	-1.24593	0.213031	-5.8486	4.9572e-09	4.60089e-08	1710.23	1049.08	998.209	868.423	2921.37	2529.47	2777.55
2387	ENSG00000168398	BDKRB2	927.121	-1.04806	0.179224	-5.84774	4.98286e-09	4.62277e-08	828.591	496.459	667.634	551.398	1442.42	1279.11	1224.23
2389	ENSG00000180871	CXCR2	37.9367	-2.14752	0.367455	-5.84429	5.08719e-09	4.71561e-08	18.0359	12.0354	9.25983	22.6447	69.1099	67.7122	66.759
2390	ENSG00000120158	RCL1	770.703	-1.27587	0.218357	-5.84302	5.12629e-09	4.74986e-08	693.852	450.323	435.212	336.273	1162.03	1068.55	1248.68
2391	ENSG00000176974	SHMT1	1538.95	-1.11786	0.191348	-5.84203	5.15685e-09	4.77618e-08	1451.36	948.788	863.016	836.721	2356.65	2176.07	2140.05
2401	ENSG00000153823	PID1	475.633	-1.00809	0.172948	-5.82887	5.58048e-09	5.14701e-08	401.034	374.099	302.796	249.091	646.671	695.674	660.068
2403	ENSG00000147536	GINS4	383.12	-1.77777	0.305196	-5.825	5.71139e-09	5.26336e-08	277.965	233.687	141.675	97.3721	690.112	558.394	682.634
2404	ENSG00000196542	SPTSSB	400.388	-3.32299	0.57048	-5.8249	5.71463e-09	5.26416e-08	142.165	93.2741	71.3007	22.6447	845.115	847.794	780.422
2406	ENSG00000106258	CYP3A5	245.356	-1.20184	0.206369	-5.82373	5.75479e-09	5.29675e-08	175.054	185.545	164.825	104.166	329.753	390.505	367.645
2407	ENSG00000162139	NEU3	638.206	-1.10135	0.189139	-5.82296	5.78152e-09	5.31915e-08	571.844	449.32	369.467	321.554	901.391	917.362	936.507
2408	ENSG00000159527	PGLYRP3	928.221	-1.14109	0.195974	-5.82265	5.7921e-09	5.32666e-08	845.566	528.553	529.662	544.605	1545.1	1363.52	1140.54
2409	ENSG00000204362	LINC02783	73.6159	1.88653	0.324012	5.82242	5.80031e-09	5.332e-08	81.692	111.327	112.97	122.281	35.5422	15.7686	35.7302
2415	ENSG00000256663	AC112777.1	161.556	-1.68782	0.290194	-5.81618	6.02068e-09	5.52083e-08	95.4842	116.342	65.7448	53.215	312.969	200.354	286.782
2416	ENSG00000003436	TFPI	64.1499	1.99106	0.342365	5.8156	6.04154e-09	5.53766e-08	61.5343	102.301	86.1164	127.942	19.7457	22.2616	29.1483
2418	ENSG00000249628	LINC00942	45.9436	2.14813	0.369445	5.81447	6.08263e-09	5.57071e-08	46.6812	70.2063	93.5243	64.5373	16.7838	15.7686	14.104
2421	ENSG00000234975	FTH1P2	264.027	1.0053	0.172908	5.8141	6.09596e-09	5.57726e-08	355.413	322.949	327.798	339.67	145.131	211.485	145.741
2422	ENSG00000175505	CLCF1	2035.65	1.22208	0.210266	5.81209	6.16972e-09	5.64114e-08	2076.25	2137.28	2743.69	3825.82	1290.38	1140.9	1035.23
2425	ENSG00000133316	WDR74	1232.01	-1.04057	0.179095	-5.81012	6.24285e-09	5.6986e-08	1122.47	855.514	738.934	674.811	1576.69	1722.49	1933.19
2427	ENSG00000252711	RN7SKP116	116.135	2.28718	0.393683	5.8097	6.25859e-09	5.71061e-08	84.8749	177.522	211.124	230.976	52.3261	21.334	34.7899
2434	ENSG00000069011	PITX1	1604.45	-1.37254	0.236538	-5.80264	6.52776e-09	5.93908e-08	1477.88	904.658	738.934	696.324	2331.97	2460.83	2620.53
2435	ENSG00000108187	PBLD	133.5	1.23642	0.213089	5.80235	6.53923e-09	5.94475e-08	160.201	210.619	190.752	147.19	64.1735	80.6981	80.863
2437	ENSG00000232677	LINC00665	621.459	-1.08978	0.187877	-5.80048	6.61241e-09	6.00869e-08	560.174	410.205	361.133	344.199	835.243	817.185	1022.07
2439	ENSG00000142731	PLK4	439.432	-1.28362	0.221354	-5.79894	6.67335e-09	6.05909e-08	397.851	256.754	232.422	201.538	707.883	627.034	652.546
2441	ENSG00000169908	TM4SF1	14874.8	1.14859	0.19812	5.79748	6.73189e-09	6.10724e-08	13363.5	17108.3	22482.9	24848	9685.26	8778.47	7856.88
2445	ENSG00000107815	TWNK	957.667	-1.03827	0.179269	-5.79167	6.96881e-09	6.31183e-08	883.759	673.98	543.552	537.811	1393.06	1357.95	1313.55
2446	ENSG00000269190	FBXO17	202.827	-1.16458	0.201146	-5.78971	7.05077e-09	6.38345e-08	162.323	155.457	106.488	105.298	295.198	286.618	308.408
2456	ENSG00000031081	ARHGAP31	1017.25	1.10594	0.191257	5.78249	7.36033e-09	6.63659e-08	982.426	1138.34	1428.79	1731.19	662.468	595.497	582.026
2458	ENSG00000230606	AC092683.1	27.3591	2.68597	0.464554	5.78182	7.38971e-09	6.65765e-08	41.3765	37.109	55.559	37.3637	8.88556	4.63782	6.58187
2462	ENSG00000154917	RAB6B	456.271	1.55438	0.268897	5.78058	7.44414e-09	6.69579e-08	642.927	354.04	637.076	910.316	230.037	195.716	223.784
2463	ENSG00000088367	EPB41L1	546.307	-1.2975	0.224468	-5.78031	7.45641e-09	6.70411e-08	485.909	239.704	335.206	284.191	743.425	894.172	841.539
2464	ENSG00000102755	FLT1	21.68	4.86419	0.841677	5.77916	7.50729e-09	6.74712e-08	25.4625	51.1503	30.5574	40.7604	1.97457	1.85513	0
2466	ENSG00000105519	CAPS	117.188	1.52153	0.263285	5.77902	7.51361e-09	6.74732e-08	155.958	203.598	164.825	125.678	75.0336	50.0885	45.1328
2469	ENSG00000211584	SLC48A1	1698.52	-1.01069	0.174947	-5.77712	7.59907e-09	6.81577e-08	1605.2	1056.1	950.984	1123.18	2261.87	2465.47	2426.83
2471	ENSG00000225269	LINC00705	37.6288	3.27599	0.567254	5.77518	7.68713e-09	6.88917e-08	61.5343	71.2092	77.7826	33.967	2.96185	2.78269	13.1637
2475	ENSG00000180340	FZD2	97.8918	1.79423	0.310818	5.7726	7.80589e-09	6.9843e-08	117.764	206.607	142.601	96.2399	46.4024	38.9577	36.6704
2477	ENSG00000250413	AC005674.1	24.1177	3.65056	0.632478	5.77183	7.84131e-09	7.01033e-08	23.3406	39.1149	48.1511	48.6861	2.96185	0.927565	5.64161
2479	ENSG00000189223	PAX8-AS1	6407.6	1.20413	0.208779	5.76748	8.04673e-09	7.18818e-08	5575.22	7632.43	8981.11	11649.6	3546.33	3842.9	3625.67
2484	ENSG00000188064	WNT7B	5574.83	1.50835	0.261629	5.76524	8.15436e-09	7.26966e-08	4193.88	6969.48	9145.93	10572.8	3205.71	2639.85	2296.13
2485	ENSG00000086544	ITPKC	8883.52	1.12906	0.195848	5.76495	8.16797e-09	7.27886e-08	8258.32	10253.1	11775.7	16018.8	5616.66	5159.12	5102.83
2491	ENSG00000154310	TNIK	179.879	1.45243	0.252129	5.76064	8.3794e-09	7.44929e-08	216.431	261.769	297.24	212.86	64.1735	81.6257	125.056
2495	ENSG00000174501	ANKRD36C	88.1991	1.72183	0.299031	5.75803	8.51032e-09	7.55355e-08	91.2405	131.386	165.751	114.356	46.4024	27.8269	40.4315
2496	ENSG00000115290	GRB14	69.6904	-1.53147	0.266004	-5.75732	8.54603e-09	7.5822e-08	50.9249	31.0914	30.5574	41.8927	104.652	120.583	108.131
2500	ENSG00000125744	RTN2	658.733	1.15365	0.200486	5.75426	8.70199e-09	7.70822e-08	682.182	683.007	918.575	1165.07	375.168	402.563	384.569
2508	ENSG00000167747	C19orf48	2546.04	-1.40183	0.244076	-5.74341	9.27882e-09	8.19296e-08	2194.01	1635.81	1243.59	903.523	3935.32	3876.29	4033.75
2513	ENSG00000214756	CSKMT	83.4821	-1.21709	0.212269	-5.73371	9.82569e-09	8.65857e-08	56.2296	59.1739	50.0031	47.5538	116.5	129.859	125.056
2515	ENSG00000215790	SLC35E2A	272.913	1.06925	0.186541	5.73198	9.92654e-09	8.74048e-08	291.757	390.146	392.617	332.877	134.271	195.716	173.009
2517	ENSG00000241794	SPRR2A	15655.7	1.3118	0.228912	5.7306	1.00075e-08	8.80475e-08	20919.5	17688	15740.8	29815.1	11012.2	7055.06	7359.47
2519	ENSG00000167874	TMEM88	48.2473	2.03087	0.354446	5.72971	1.00605e-08	8.84435e-08	48.803	75.221	68.5227	92.8432	18.7584	19.4789	14.104
2521	ENSG00000175287	PHYHD1	125.232	-1.52247	0.265798	-5.72791	1.01673e-08	8.93118e-08	100.789	57.168	72.2267	47.5538	181.66	224.471	192.755
2524	ENSG00000225614	ZNF469	30.6025	3.86644	0.675761	5.7216	1.05525e-08	9.25849e-08	19.0968	62.1827	39.8173	82.6531	3.94914	4.63782	1.88054
2526	ENSG00000165029	ABCA1	7436.89	2.11753	0.370291	5.71856	1.07432e-08	9.41835e-08	5198.58	11576	12686	14926.2	2730.83	2439.5	2501.11
2528	ENSG00000167900	TK1	2030.8	-1.3101	0.229218	-5.71551	1.09375e-08	9.58116e-08	1796.16	1363.01	892.647	919.374	3353.8	2898.64	2991.93
2531	ENSG00000179409	GEMIN4	3287.22	-1.04704	0.183233	-5.71423	1.10205e-08	9.64236e-08	3112.79	2212.5	1888.08	1811.57	4772.53	4369.76	4843.32
2539	ENSG00000065621	GSTO2	1048.67	-1.13652	0.199087	-5.70867	1.1386e-08	9.93083e-08	996.219	625.839	599.111	550.266	1459.21	1537.9	1572.13
2541	ENSG00000092969	TGFB2	468.865	1.36019	0.238291	5.70813	1.14225e-08	9.95475e-08	583.515	869.555	666.708	420.059	213.253	235.601	293.363
2546	ENSG00000148516	ZEB1	113.558	1.43319	0.251327	5.70251	1.18056e-08	1.02684e-07	113.52	141.416	191.678	175.496	51.3388	56.5814	64.8785
2547	ENSG00000153208	MERTK	26.3432	-3.1656	0.55516	-5.70215	1.18309e-08	1.02864e-07	7.42655	10.0295	0.925983	5.66117	61.2116	38.0302	61.1174
2548	ENSG00000013573	DDX11	799.896	-1.5056	0.264069	-5.70155	1.18725e-08	1.03149e-07	655.658	519.527	350.022	263.811	1372.33	1180.79	1257.14
2556	ENSG00000152926	ZNF117	191.197	1.14478	0.20103	5.6946	1.23662e-08	1.0714e-07	201.578	305.899	273.165	218.521	109.589	122.439	107.191
2558	ENSG00000232354	VIPR1-AS1	84.0148	1.93236	0.339463	5.69241	1.25256e-08	1.08436e-07	86.9967	119.351	149.083	135.868	47.3896	30.6096	18.8054
2560	ENSG00000104951	IL4I1	21.6231	3.81645	0.670713	5.69014	1.26935e-08	1.09804e-07	31.8281	44.1297	21.2976	46.4216	3.94914	1.85513	1.88054
2567	ENSG00000232082	RPS6KA2-IT1	55.0563	2.02982	0.357198	5.68262	1.32647e-08	1.14432e-07	50.9249	79.2328	87.9684	107.562	16.7838	24.1167	18.8054
2568	ENSG00000171914	TLN2	2162.76	1.16863	0.205657	5.68242	1.32799e-08	1.14518e-07	1914.99	3543.41	3482.62	2410.53	1245.95	1285.6	1256.2
2570	ENSG00000010310	GIPR	600.01	1.0921	0.192294	5.67932	1.35231e-08	1.16525e-07	587.758	649.91	904.685	964.663	374.181	374.736	344.138
2571	ENSG00000237512	UNC5B-AS1	35.9003	-2.5894	0.456038	-5.67805	1.36241e-08	1.17349e-07	14.8531	7.02063	16.6677	6.7934	43.4405	78.843	83.6838
2572	ENSG00000146411	SLC2A12	89.4071	1.78245	0.313934	5.67777	1.36458e-08	1.17491e-07	177.176	114.336	140.749	81.5208	33.5677	35.2475	43.2523
2576	ENSG00000010295	IFFO1	68.1079	1.64721	0.290274	5.67468	1.38946e-08	1.19432e-07	96.5451	82.2417	86.1164	120.017	24.6821	39.8853	27.2678
2580	ENSG00000137054	POLR1E	1089.17	-1.08521	0.191432	-5.66889	1.43725e-08	1.23364e-07	1014.25	691.031	694.487	542.34	1565.83	1496.16	1620.08
2581	ENSG00000203697	CAPN8	131.249	-1.2813	0.226026	-5.66882	1.43782e-08	1.23365e-07	91.2405	72.2122	98.1542	63.4051	164.876	199.426	229.425
2591	ENSG00000168060	NAALADL1	127.354	1.28496	0.227064	5.65904	1.52221e-08	1.30062e-07	129.434	191.563	169.455	191.348	59.2371	68.6398	81.8033
2592	ENSG00000213683	AC002056.1	154.276	-1.27041	0.224493	-5.65903	1.52234e-08	1.30062e-07	128.373	102.301	76.8566	76.9919	248.796	206.847	239.768
2594	ENSG00000261061	AC092718.4	81.4387	-1.4988	0.264965	-5.6566	1.54405e-08	1.31816e-07	55.1687	45.1326	48.1511	33.967	153.029	101.105	133.518
2595	ENSG00000282988	AL031777.2	50.7824	2.02846	0.358709	5.65489	1.55943e-08	1.33078e-07	68.9608	96.2829	49.0771	86.0498	16.7838	16.6962	21.6262
2603	ENSG00000168490	PHYHIP	265.919	-2.31708	0.41033	-5.64686	1.63402e-08	1.39014e-07	171.872	115.339	75.0046	30.5703	425.52	522.219	520.908
2607	ENSG00000163006	CCDC138	79.1004	-1.57057	0.278214	-5.6452	1.64988e-08	1.40148e-07	49.864	58.1709	29.6315	33.967	124.398	134.497	123.175
2610	ENSG00000265752	AC010754.1	85.7502	1.80662	0.320252	5.64125	1.68818e-08	1.43237e-07	79.5702	148.436	126.86	139.265	43.4405	23.1891	39.4912
2612	ENSG00000267480	AP001542.3	22.1228	-2.82173	0.500286	-5.64023	1.69827e-08	1.43992e-07	10.6094	7.02063	4.62991	2.26447	44.4278	43.5955	42.312
2615	ENSG00000110693	SOX6	54.8765	1.69266	0.300283	5.63689	1.7315e-08	1.46631e-07	66.8389	96.2829	80.5605	67.934	28.6312	22.2616	21.6262
2616	ENSG00000183018	SPNS2	10599	2.40008	0.425864	5.63579	1.74255e-08	1.4751e-07	9068.88	12200.9	16541.8	27151	3569.03	2803.1	2858.41
2617	ENSG00000171723	GPHN	714.221	-1.13349	0.201154	-5.63492	1.75143e-08	1.48206e-07	622.769	502.477	447.25	317.026	1064.29	1050.93	994.803
2619	ENSG00000111247	RAD51AP1	242.209	-1.85243	0.328818	-5.63361	1.76471e-08	1.49216e-07	192.029	122.36	80.5605	62.2729	436.38	357.112	444.747
2622	ENSG00000183048	SLC25A10	155.454	-1.39986	0.24855	-5.63211	1.7802e-08	1.50353e-07	134.739	79.2328	65.7448	86.0498	252.745	240.239	229.425
2624	ENSG00000167371	PRRT2	21.1383	3.79278	0.67387	5.62835	1.81941e-08	1.53548e-07	51.9858	30.0884	27.7795	30.5703	0.987284	1.85513	4.70134
2630	ENSG00000258471	AL161668.3	48.2786	2.2527	0.400506	5.62464	1.85891e-08	1.56523e-07	55.1687	84.2476	73.1526	79.2564	22.7075	6.49295	16.9248
2639	ENSG00000242622	AC092910.3	40.4995	2.2338	0.397621	5.61792	1.93273e-08	1.62184e-07	50.9249	43.1267	76.8566	73.5952	13.822	15.7686	9.40268
2641	ENSG00000278922	AC002310.5	78.2715	1.45036	0.258218	5.61682	1.94507e-08	1.63096e-07	111.398	83.2446	128.712	106.43	43.4405	39.8853	34.7899
2642	ENSG00000076770	MBNL3	190.803	-1.19977	0.213613	-5.61655	1.94805e-08	1.63259e-07	150.653	143.421	110.192	86.0498	265.579	305.169	274.558
2643	ENSG00000116991	SIPA1L2	2103.69	-1.21313	0.215993	-5.61651	1.94849e-08	1.63259e-07	838.139	1349.97	1359.34	1829.69	3196.83	3249.26	2902.61
2644	ENSG00000147251	DOCK11	93.0632	1.69089	0.301066	5.61635	1.95035e-08	1.63353e-07	117.764	182.536	113.896	114.356	47.3896	48.2334	27.2678
2646	ENSG00000189143	CLDN4	22891.8	1.31058	0.233386	5.61552	1.9597e-08	1.64012e-07	19370.6	26254.1	33110.4	44304.3	13606.8	12604.7	10991.7
2648	ENSG00000175874	CREG2	186.302	-1.37812	0.24553	-5.61286	1.99015e-08	1.66434e-07	90.1795	130.383	142.601	78.1241	263.605	255.08	344.138
2649	ENSG00000184661	CDCA2	312.466	-1.37578	0.245208	-5.61065	2.01569e-08	1.68507e-07	265.234	185.545	165.751	125.678	543.994	391.432	509.625
2651	ENSG00000275212	LINC02826	74.0845	2.19298	0.391071	5.60763	2.05115e-08	1.71342e-07	49.864	126.371	127.786	141.529	21.7203	28.7545	22.5664
2652	ENSG00000250064	AC097480.1	15.2873	7.25328	1.29432	5.60391	2.09567e-08	1.74995e-07	16.975	32.0943	19.4456	38.496	0	0	0
2653	ENSG00000110455	ACCS	126.596	1.37992	0.246258	5.60357	2.09986e-08	1.75278e-07	179.298	197.581	195.382	115.488	59.2371	66.7847	72.4006
2659	ENSG00000261270	AC012181.2	39.0044	2.49333	0.445425	5.59765	2.17274e-08	1.80953e-07	47.7421	60.1768	88.8944	44.1571	5.92371	13.9135	12.2235
2660	ENSG00000160117	ANKLE1	208.59	-1.63717	0.292527	-5.59666	2.18525e-08	1.81926e-07	173.993	96.2829	106.488	61.1406	341.6	352.475	328.153
2662	ENSG00000104722	NEFM	196.536	-1.31493	0.235079	-5.59358	2.22434e-08	1.85042e-07	125.19	85.2505	108.34	161.909	354.435	276.414	264.215
2663	ENSG00000198643	FAM3D	15.5695	-3.67483	0.65703	-5.59309	2.23057e-08	1.8549e-07	4.24374	2.00589	1.85197	2.26447	44.4278	25.0442	29.1483
2666	ENSG00000196371	FUT4	62.0886	1.82197	0.326082	5.58745	2.30424e-08	1.914e-07	73.2046	77.2269	97.2282	110.959	21.7203	18.5513	35.7302
2674	ENSG00000182310	SPACA6	108.026	1.53148	0.274767	5.57373	2.49339e-08	2.06415e-07	110.337	178.525	177.789	133.604	54.3006	63.0744	38.551
2675	ENSG00000260604	AL590004.3	93.1474	2.72319	0.488576	5.57373	2.49336e-08	2.06415e-07	199.456	230.678	105.562	49.8183	19.7457	17.6237	29.1483
2677	ENSG00000186205	MTARC1	148.843	-1.53917	0.276408	-5.56846	2.56999e-08	2.12598e-07	117.764	81.2387	56.485	72.463	301.122	202.209	210.62
2680	ENSG00000283000	LINC02635	113.688	-1.39378	0.250346	-5.56742	2.58546e-08	2.13638e-07	94.4233	65.1916	57.4109	50.9505	155.991	173.455	198.396
2693	ENSG00000285946	AL162596.1	15.873	-4.78242	0.860593	-5.55712	2.74264e-08	2.25532e-07	0	4.01179	0	1.13223	40.4787	24.1167	41.3718
2703	ENSG00000267002	AC060780.1	141.006	1.15788	0.208859	5.54385	2.95891e-08	2.42416e-07	200.517	198.584	200.012	139.265	91.8174	81.6257	75.2214
2705	ENSG00000127528	KLF2	38.061	-2.51678	0.454464	-5.53792	3.06082e-08	2.5058e-07	7.42655	21.0619	8.33385	13.5868	63.1862	100.177	52.655
2711	ENSG00000139547	RDH16	32.3839	-2.05035	0.370451	-5.53475	3.1168e-08	2.54598e-07	9.54842	18.053	13.8897	13.5868	63.1862	47.3058	61.1174
2712	ENSG00000138346	DNA2	217.452	-1.18318	0.213792	-5.53425	3.12562e-08	2.55225e-07	154.897	172.507	138.897	96.2399	347.524	275.487	336.616
2714	ENSG00000087494	PTHLH	16433.1	1.09144	0.197296	5.53198	3.16629e-08	2.58355e-07	14120	20584.5	22619.9	27760.1	8934.92	10381.3	10630.7
2715	ENSG00000145414	NAF1	347.52	-1.02362	0.185048	-5.53164	3.17258e-08	2.58773e-07	297.062	276.813	197.234	192.48	465.998	496.247	506.804
2720	ENSG00000121904	CSMD2	50.9313	2.60724	0.471669	5.52769	3.24483e-08	2.64179e-07	33.9499	111.327	101.858	70.1985	16.7838	12.0583	10.3429
2726	ENSG00000233006	MIR3936HG	125.548	1.42606	0.258376	5.51933	3.40288e-08	2.76437e-07	177.176	190.56	168.529	150.587	74.0463	38.9577	78.9825
2729	ENSG00000229009	TMPRSS11GP	65.2206	1.58707	0.287688	5.51663	3.45553e-08	2.80406e-07	86.9967	98.2888	107.414	72.463	33.5677	35.2475	22.5664
2734	ENSG00000259768	AC004943.2	130.619	-1.03703	0.188087	-5.51355	3.51665e-08	2.84913e-07	85.9358	109.321	77.7826	87.182	180.673	194.789	178.651
2738	ENSG00000154743	TSEN2	478.252	-1.31034	0.2378	-5.51025	3.58318e-08	2.89809e-07	441.349	255.752	274.091	199.273	709.857	709.587	757.856
2739	ENSG00000051341	POLQ	359.106	-1.93551	0.351381	-5.50829	3.62332e-08	2.92948e-07	287.514	175.516	101.858	84.9175	706.896	580.656	576.384
2744	ENSG00000280435	AC006058.4	112.478	2.09108	0.379978	5.50315	3.73069e-08	3.01079e-07	141.104	75.221	222.236	230.976	36.5295	38.0302	43.2523
2747	ENSG00000010361	FUZ	171.783	-1.27506	0.231749	-5.50191	3.75698e-08	3.0287e-07	131.556	117.345	76.8566	101.901	206.342	302.386	266.096
2754	ENSG00000154734	ADAMTS1	13793.3	1.05474	0.19197	5.49431	3.92243e-08	3.15404e-07	14303.5	23692.6	19060.4	13883.5	9785.96	7670.03	8156.82
2759	ENSG00000165490	DDIAS	208.228	-1.94525	0.354317	-5.49014	4.01616e-08	3.22355e-07	161.262	80.2358	93.5243	39.6282	353.448	354.33	375.167
2760	ENSG00000071539	TRIP13	1072.19	-1.54925	0.282241	-5.48909	4.04005e-08	3.24155e-07	987.731	551.621	394.469	415.53	1874.85	1540.69	1740.44
2763	ENSG00000204381	LAYN	211.239	1.11834	0.203932	5.48387	4.16113e-08	3.33572e-07	302.367	270.796	278.721	246.827	146.118	89.0462	144.801
2765	ENSG00000142856	ITGB3BP	136.842	-1.23865	0.225929	-5.48249	4.19386e-08	3.35888e-07	117.764	83.2446	82.4125	62.2729	198.444	203.137	210.62
2768	ENSG00000226125	LINC01907	60.984	1.92379	0.351119	5.47901	4.27705e-08	3.42179e-07	133.678	85.2505	74.0786	63.4051	24.6821	20.4064	25.3872
2769	ENSG00000178750	STX19	49.9064	-1.75499	0.320334	-5.47864	4.28615e-08	3.42784e-07	33.9499	24.0707	25.9275	14.719	93.792	78.843	78.0422
2772	ENSG00000272196	H2AC19	44.8368	2.41014	0.440235	5.47467	4.3832e-08	3.50166e-07	101.85	58.1709	57.4109	57.7439	8.88556	21.334	8.46241
2776	ENSG00000255121	CCDC84-DT	27.2344	-2.15995	0.39485	-5.47031	4.49245e-08	3.58376e-07	9.54842	10.0295	13.8897	10.1901	40.4787	50.0885	56.4161
2778	ENSG00000232445	EMSLR	177.071	-1.88469	0.34471	-5.46745	4.56543e-08	3.63936e-07	147.47	77.2269	55.559	48.6861	320.867	264.356	325.333
2781	ENSG00000185338	SOCS1	730.346	2.61841	0.479143	5.46477	4.6352e-08	3.68985e-07	520.919	966.841	1083.4	1984.81	225.101	178.092	153.264
2790	ENSG00000104219	ZDHHC2	391.104	1.05616	0.19345	5.45963	4.77126e-08	3.78708e-07	440.288	407.197	503.735	661.225	215.228	243.022	267.036
2800	ENSG00000163463	KRTCAP2	133.546	1.32053	0.24206	5.45538	4.88684e-08	3.86497e-07	198.395	138.407	232.422	149.455	77.0082	70.4949	68.6395
2801	ENSG00000249859	PVT1	193.655	-1.33732	0.245141	-5.4553	4.88899e-08	3.86528e-07	176.115	98.2888	105.562	88.3143	310.007	276.414	300.886
2802	ENSG00000276966	H4C5	33.9518	2.41009	0.441796	5.45521	4.89148e-08	3.86588e-07	41.3765	58.1709	55.559	53.215	5.92371	6.49295	16.9248
2805	ENSG00000128815	WDFY4	24.733	4.45984	0.818157	5.45108	5.00645e-08	3.95251e-07	10.6094	56.165	46.2991	54.3472	1.97457	1.85513	1.88054
2808	ENSG00000162711	NLRP3	27.0049	4.36637	0.801089	5.45054	5.02162e-08	3.96025e-07	33.9499	63.1857	28.7055	56.6117	0	0	6.58187
2814	ENSG00000019582	CD74	156.518	1.02306	0.187916	5.44424	5.20275e-08	4.09434e-07	184.603	238.701	178.715	198.141	109.589	89.9738	95.9073
2817	ENSG00000165424	ZCCHC24	224.928	1.1868	0.21807	5.44229	5.25985e-08	4.13535e-07	209.004	316.931	308.352	349.86	155.004	116.873	118.474
2821	ENSG00000169403	PTAFR	5869.48	1.23744	0.227504	5.43919	5.35219e-08	4.20149e-07	5242.08	6606.41	7706.03	11616.7	3555.21	3231.64	3128.27
2827	ENSG00000093009	CDC45	1309.55	-2.47987	0.456684	-5.43016	5.63049e-08	4.41058e-07	744.777	513.509	266.683	243.43	2539.3	2278.1	2581.03
2829	ENSG00000055732	MCOLN3	33.6771	2.09604	0.386203	5.42729	5.72148e-08	4.47869e-07	51.9858	41.1208	56.485	50.9505	12.8347	14.841	7.52214
2833	ENSG00000166147	FBN1	741.056	1.11657	0.206006	5.42006	5.95788e-08	4.65716e-07	640.805	1011.97	1044.51	1157.14	371.219	491.609	470.134
2834	ENSG00000273599	AL731571.1	166.041	1.14024	0.210419	5.41891	5.99621e-08	4.68546e-07	167.628	204.601	258.349	236.637	87.8683	112.235	94.967
2845	ENSG00000172183	ISG20	1403.15	1.41613	0.261806	5.4091	6.33409e-08	4.93035e-07	1098.07	1536.51	2455.71	2576.96	761.196	743.907	649.725
2849	ENSG00000213928	IRF9	122.532	1.40203	0.259459	5.40364	6.53004e-08	5.07574e-07	165.506	141.416	214.828	146.058	77.9955	66.7847	45.1328
2851	ENSG00000178538	CA8	37.0855	3.17651	0.58792	5.40297	6.55467e-08	5.0913e-07	21.2187	72.2122	64.8188	81.5208	4.93642	11.1308	3.76107
2854	ENSG00000128408	RIBC2	43.6299	-3.07241	0.569093	-5.39877	6.70981e-08	5.20633e-07	20.1578	13.0383	0.925983	7.92564	82.9319	76.0603	104.37
2858	ENSG00000121211	MND1	112.846	-2.40045	0.444965	-5.39469	6.86437e-08	5.3188e-07	78.5092	40.1179	25.9275	14.719	219.177	164.179	247.29
2861	ENSG00000173926	MARCHF3	151.881	-1.18634	0.219965	-5.3933	6.91734e-08	5.35423e-07	77.4483	117.345	80.5605	117.752	252.745	217.978	199.337
2864	ENSG00000164932	CTHRC1	18.0242	3.98007	0.738168	5.39182	6.97484e-08	5.39682e-07	22.2796	28.0825	25.9275	44.1571	1.97457	0.927565	2.8208
2867	ENSG00000131480	AOC2	96.505	1.34496	0.249504	5.39053	7.02506e-08	5.42623e-07	94.4233	153.451	144.453	129.075	51.3388	46.3782	56.4161
2868	ENSG00000172382	PRSS27	1148.12	-1.03417	0.191861	-5.39017	7.03911e-08	5.43518e-07	1087.46	747.196	583.369	751.803	1736.63	1560.16	1570.25
2871	ENSG00000134215	VAV3	243.449	-1.242	0.230491	-5.38849	7.10537e-08	5.48062e-07	211.126	164.483	133.342	105.298	339.626	347.837	402.435
2874	ENSG00000271856	LINC01215	18.2548	4.61433	0.856476	5.38758	7.14126e-08	5.50254e-07	31.8281	45.1326	27.7795	19.248	0.987284	0.927565	1.88054
2887	ENSG00000009790	TRAF3IP3	400.522	1.05372	0.195961	5.37718	7.56619e-08	5.80372e-07	381.937	564.659	638.002	474.406	281.376	226.326	236.947
2888	ENSG00000238045	AC009133.1	133.997	1.13973	0.212002	5.37601	7.61566e-08	5.83964e-07	184.603	201.592	163.899	149.455	93.792	80.6981	63.9382
2893	ENSG00000270343	UNGP3	20.2437	3.3821	0.629677	5.37117	7.82265e-08	5.9885e-07	18.0359	34.1002	37.0393	43.0249	2.96185	2.78269	3.76107
2896	ENSG00000269439	AC010618.3	110.728	1.20493	0.224531	5.36644	8.03058e-08	6.14079e-07	119.886	145.427	135.193	184.554	60.2243	64.9295	64.8785
2903	ENSG00000034693	PEX3	734.303	-1.02279	0.190743	-5.36212	8.22505e-08	6.27432e-07	694.913	511.503	430.582	399.679	1057.38	958.174	1087.89
2904	ENSG00000261804	AC007342.4	23.1336	-2.32398	0.433473	-5.3613	8.26273e-08	6.3009e-07	10.6094	6.01768	7.40786	10.1901	46.4024	36.175	45.1328
2905	ENSG00000123600	METTL8	1033.11	-1.09702	0.204673	-5.35986	8.32881e-08	6.34911e-07	997.28	641.886	621.334	516.299	1509.56	1407.12	1538.28
2906	ENSG00000272574	AL596325.2	28.8246	2.63667	0.491978	5.35933	8.3532e-08	6.3655e-07	49.864	44.1297	55.559	30.5703	3.94914	12.0583	5.64161
2907	ENSG00000196366	C9orf163	27.2794	2.33126	0.435049	5.35862	8.38623e-08	6.38848e-07	50.9249	34.1002	37.0393	44.1571	7.89827	6.49295	10.3429
2909	ENSG00000111801	BTN3A3	128.31	1.69115	0.315675	5.35726	8.44955e-08	6.43229e-07	203.7	237.698	194.456	92.8432	60.2243	55.6539	53.5953
2914	ENSG00000143850	PLEKHA6	2300.42	1.00466	0.187696	5.35257	8.6713e-08	6.58977e-07	2063.52	2708.96	3087.23	3862.05	1425.64	1489.67	1465.88
2920	ENSG00000196912	ANKRD36B	141.098	1.18293	0.22124	5.34684	8.95038e-08	6.78788e-07	152.775	184.542	241.682	163.042	86.881	78.843	79.9227
2924	ENSG00000151572	ANO4	612.333	1.25695	0.235208	5.34402	9.09071e-08	6.88487e-07	624.891	566.665	1005.62	1065.43	310.007	339.489	374.226
2926	ENSG00000166825	ANPEP	1349.07	1.29995	0.243396	5.3409	9.24874e-08	6.99977e-07	1250.84	1459.29	1713.99	2814.73	752.311	713.297	739.05
2928	ENSG00000115325	DOK1	98.6176	1.50737	0.282253	5.34048	9.26983e-08	7.01094e-07	134.739	189.557	116.674	105.298	38.5041	51.0161	54.5355
2934	ENSG00000081985	IL12RB2	260.887	-1.70948	0.320524	-5.3334	9.63924e-08	7.27543e-07	211.126	141.416	113.896	62.2729	460.074	437.811	399.614
2941	ENSG00000169067	ACTBL2	129.457	1.26477	0.237259	5.33075	9.78098e-08	7.36484e-07	158.079	143.421	210.198	178.893	71.0845	89.0462	55.4758
2950	ENSG00000094804	CDC6	2216.61	-1.38075	0.25943	-5.32224	1.02499e-07	7.6944e-07	1852.39	1600.7	1043.58	757.465	3664.8	3061.89	3535.41
2951	ENSG00000174080	CTSF	154.01	1.08991	0.204843	5.32069	1.03373e-07	7.75733e-07	176.115	248.731	183.345	189.083	82.9319	107.598	90.2657
2966	ENSG00000175106	TVP23C	94.4827	1.46299	0.275456	5.31117	1.08925e-07	8.13262e-07	110.337	183.539	108.34	117.752	42.4532	51.9436	47.0134
2968	ENSG00000204866	IGFL2	776.848	-1.20255	0.226557	-5.30793	1.10877e-07	8.27281e-07	652.475	446.311	575.035	320.422	976.424	1166.88	1300.39
2974	ENSG00000160447	PKN3	247.318	-1.11864	0.211053	-5.30028	1.15622e-07	8.60945e-07	185.664	182.536	105.562	185.686	359.371	366.388	346.018
2976	ENSG00000141068	KSR1	286.523	-1.14443	0.215998	-5.29835	1.16851e-07	8.69513e-07	163.384	140.413	261.127	189.083	427.494	445.231	378.928
2978	ENSG00000259431	THTPA	127.59	-1.07731	0.203404	-5.29642	1.18094e-07	8.78168e-07	107.155	78.2299	75.9306	84.9175	162.902	179.02	204.978
2980	ENSG00000183765	CHEK2	558.927	-1.13635	0.214687	-5.29303	1.20305e-07	8.9401e-07	506.066	397.167	321.316	252.488	763.171	857.07	815.212
2986	ENSG00000189090	FAM25G	210.139	1.47618	0.279017	5.29064	1.21889e-07	9.03965e-07	210.065	240.707	303.722	404.208	102.678	75.1327	134.458
2988	ENSG00000164109	MAD2L1	320.97	-1.62175	0.306681	-5.28808	1.23606e-07	9.16086e-07	270.539	185.545	132.416	90.5787	574.599	466.565	526.55
2993	ENSG00000113504	SLC12A7	125.149	1.9228	0.363932	5.28339	1.26814e-07	9.38041e-07	183.542	94.277	225.014	228.711	28.6312	52.8712	62.9979
2994	ENSG00000139618	BRCA2	148.858	-1.70951	0.323563	-5.28338	1.26823e-07	9.38041e-07	114.581	93.2741	45.3732	48.6861	227.075	232.819	280.2
3001	ENSG00000008441	NFIX	1082.53	-1.02457	0.194374	-5.27115	1.35575e-07	1.00044e-06	967.573	807.372	723.193	501.58	1502.65	1532.34	1542.98
3010	ENSG00000240219	AL512306.2	27.751	2.55554	0.48545	5.26427	1.40744e-07	1.03547e-06	56.2296	47.1385	31.4834	37.3637	10.8601	7.42052	3.76107
3012	ENSG00000184454	NCMAP	29.6292	3.4538	0.656124	5.26394	1.41003e-07	1.03669e-06	19.0968	41.1208	85.1904	48.6861	4.93642	6.49295	1.88054
3015	ENSG00000169429	CXCL8	884.572	1.21463	0.230861	5.26131	1.43034e-07	1.05057e-06	746.899	1251.68	1128.77	1552.29	608.167	436.883	467.313
3017	ENSG00000152315	KCNK13	42.7109	2.81884	0.535821	5.26078	1.43442e-07	1.05253e-06	40.3156	37.109	85.1904	107.562	14.8093	8.34808	5.64161
3022	ENSG00000246223	LINC01550	132.156	-1.16272	0.221136	-5.25794	1.45677e-07	1.06751e-06	94.4233	86.2535	96.3022	67.934	168.826	172.527	238.828
3028	ENSG00000174206	C12orf66	189.915	-1.02136	0.194425	-5.25323	1.49452e-07	1.093e-06	162.323	128.377	135.193	100.769	291.249	275.487	236.007
3031	ENSG00000084710	EFR3B	662.505	1.46496	0.279088	5.24909	1.52855e-07	1.11678e-06	513.493	741.178	1074.14	1317.92	375.168	292.183	323.452
3033	ENSG00000114251	WNT5A	754.222	1.18007	0.224845	5.24838	1.53441e-07	1.12032e-06	611.099	1167.43	926.909	1261.31	424.532	432.245	456.03
3036	ENSG00000259354	AC025580.2	21.3595	3.30476	0.629986	5.24577	1.55632e-07	1.1352e-06	26.5234	35.1031	24.0756	53.215	5.92371	1.85513	2.8208
3039	ENSG00000161980	POLR3K	491.575	-1.23705	0.235857	-5.2449	1.56363e-07	1.13963e-06	448.776	305.899	293.537	194.744	741.451	744.834	711.783
3040	ENSG00000164463	CREBRF	230.949	1.23036	0.234596	5.24459	1.56633e-07	1.141e-06	240.832	302.89	310.204	371.373	97.7411	119.656	173.95
3045	ENSG00000141337	ARSG	46.6889	1.74229	0.332459	5.24062	1.6004e-07	1.1639e-06	66.8389	82.2417	65.7448	52.0828	18.7584	15.7686	25.3872
3046	ENSG00000137872	SEMA6D	35.1502	2.62273	0.500801	5.23707	1.63145e-07	1.18609e-06	28.6453	75.221	66.6708	48.6861	11.8474	4.63782	10.3429
3047	ENSG00000102445	RUBCNL	38.166	2.13599	0.407882	5.23678	1.63406e-07	1.1876e-06	39.2546	70.2063	72.2267	46.4216	14.8093	14.841	9.40268
3049	ENSG00000184156	KCNQ3	97.8987	1.43682	0.274455	5.23517	1.64836e-07	1.19721e-06	118.825	171.504	118.526	127.942	37.5168	66.7847	44.1926
3052	ENSG00000109846	CRYAB	14117.8	1.01066	0.193093	5.23405	1.65833e-07	1.20327e-06	12945.5	16088.3	24990.4	17992.3	8642.69	9253.39	8911.86
3054	ENSG00000074582	BCS1L	1607.78	-1.06865	0.204284	-5.23122	1.68394e-07	1.22105e-06	1609.44	939.761	925.983	898.994	2226.33	2363.43	2290.49
3057	ENSG00000170382	LRRN2	49.6244	2.13023	0.407394	5.22892	1.70504e-07	1.23514e-06	70.0218	100.295	59.2629	66.8018	26.6567	8.34808	15.9845
3059	ENSG00000112414	ADGRG6	4035.5	1.02848	0.196712	5.22836	1.71017e-07	1.23804e-06	3618.85	4391.91	5844.8	6799.07	2497.83	2484.95	2611.12
3070	ENSG00000169306	IL1RAPL1	21.0949	4.22605	0.809271	5.22204	1.76959e-07	1.27647e-06	12.7312	51.1503	40.7432	37.3637	0.987284	0.927565	3.76107
3076	ENSG00000122035	RASL11A	40.9138	-1.99585	0.382943	-5.21187	1.86946e-07	1.34588e-06	26.5234	22.0648	12.9638	10.1901	64.1735	65.8571	84.6241
3080	ENSG00000184949	FAM227A	109.907	1.39627	0.268087	5.20829	1.90592e-07	1.37035e-06	119.886	189.557	175.937	113.223	50.3515	65.8571	54.5355
3083	ENSG00000235897	TM4SF19-AS1	68.9017	3.02209	0.580526	5.20578	1.93186e-07	1.38765e-06	33.9499	78.2299	122.23	207.199	11.8474	21.334	7.52214
3084	ENSG00000181585	TMIE	25.66	2.91624	0.560235	5.20539	1.93586e-07	1.39006e-06	23.3406	34.1002	48.1511	57.7439	7.89827	5.56539	2.8208
3089	ENSG00000108352	RAPGEFL1	4892.59	-2.49253	0.479204	-5.20139	1.97799e-07	1.41802e-06	2853.92	1756.16	1254.71	695.192	8935.91	9850.74	8901.51
3092	ENSG00000260942	CAPN10-DT	61.3416	2.08295	0.400715	5.19809	2.01345e-07	1.44204e-06	86.9967	83.2446	97.2282	97.3721	22.7075	34.3199	7.52214
3093	ENSG00000227744	LINC01940	37.88	2.33344	0.44892	5.19791	2.01543e-07	1.44299e-06	31.8281	68.2004	63.8928	66.8018	15.7965	12.0583	6.58187
3103	ENSG00000101198	NKAIN4	19.9213	5.1682	0.996565	5.18601	2.14845e-07	1.53327e-06	14.8531	59.1739	34.2614	28.3058	0.987284	0.927565	0.940268
3112	ENSG00000263826	AC112907.3	57.3968	-1.46465	0.282649	-5.18187	2.19672e-07	1.56319e-06	32.889	32.0943	41.6692	23.7769	77.9955	93.684	99.6684
3114	ENSG00000109099	PMP22	137.011	1.41744	0.273831	5.17634	2.26284e-07	1.60921e-06	123.069	160.472	250.015	215.124	75.0336	71.4225	63.9382
3117	ENSG00000198774	RASSF9	140.189	-1.2988	0.251095	-5.17253	2.30943e-07	1.64075e-06	78.5092	115.339	91.6723	58.8762	172.775	230.964	233.186
3122	ENSG00000174950	CD164L2	67.3725	-1.36657	0.264552	-5.16561	2.39657e-07	1.69994e-06	43.4984	43.1267	45.3732	28.3058	112.55	111.308	87.4449
3125	ENSG00000172738	TMEM217	116.675	1.79461	0.347539	5.16377	2.42031e-07	1.71513e-06	80.6311	195.575	187.049	208.331	44.4278	61.2193	39.4912
3127	ENSG00000070729	CNGB1	162.61	1.5125	0.293009	5.16195	2.44387e-07	1.73072e-06	126.251	235.693	221.31	318.158	79.97	78.843	78.0422
3132	ENSG00000215493	AC007731.2	53.7046	1.97374	0.382528	5.15972	2.47318e-07	1.74868e-06	59.4124	85.2505	102.784	67.934	31.5931	13.9135	15.0443
3134	ENSG00000128567	PODXL	710.404	3.34751	0.648904	5.15872	2.4865e-07	1.75697e-06	249.32	1062.12	1762.15	1557.95	129.334	108.525	103.429
3142	ENSG00000105141	CASP14	944.967	-2.49079	0.48328	-5.15393	2.55082e-07	1.79783e-06	531.529	343.008	271.313	122.281	1801.79	1782.78	1762.06
3147	ENSG00000112029	FBXO5	187.686	-1.48089	0.287716	-5.14705	2.6461e-07	1.86203e-06	153.836	127.374	77.7826	65.6696	332.715	290.328	266.096
3153	ENSG00000213901	SLC23A3	23.2004	3.45291	0.67181	5.13972	2.75151e-07	1.93251e-06	35.0109	48.1415	51.855	16.9835	1.97457	1.85513	6.58187
3154	ENSG00000259856	RAB43P1	95.4409	1.4139	0.275115	5.1393	2.7576e-07	1.93618e-06	116.703	96.2829	150.935	157.381	52.3261	37.1026	57.3563
3157	ENSG00000125246	CLYBL	72.8777	-1.48355	0.288791	-5.13711	2.78994e-07	1.95702e-06	47.7421	56.165	32.4094	28.3058	102.678	118.728	124.115
3158	ENSG00000255282	WTAPP1	104.627	2.51323	0.489308	5.1363	2.80195e-07	1.96482e-06	70.0218	180.53	186.123	210.596	40.4787	36.175	8.46241
3162	ENSG00000281404	LINC01176	54.7708	1.87005	0.364176	5.13503	2.82098e-07	1.97628e-06	70.0218	107.315	89.8203	50.9505	15.7965	25.0442	24.447
3165	ENSG00000263639	MSMB	6.91861	-6.41639	1.25014	-5.13251	2.85897e-07	2.00038e-06	0	0	0	0	14.8093	16.6962	16.9248
3171	ENSG00000173597	SULT1B1	18.3986	4.02094	0.784188	5.12752	2.93584e-07	2.05027e-06	16.975	42.1238	37.9653	26.0414	1.97457	3.71026	0
3174	ENSG00000196584	XRCC2	162.187	-2.04081	0.39846	-5.12175	3.02711e-07	2.11202e-06	107.155	97.2859	47.2251	26.0414	306.058	234.674	316.87
3176	ENSG00000233608	TWIST2	227.269	1.06496	0.207968	5.12076	3.04308e-07	2.12182e-06	235.528	262.772	345.392	327.216	155.991	153.976	110.011
3185	ENSG00000126709	IFI6	337.976	2.84023	0.55534	5.1144	3.14746e-07	2.1884e-06	393.607	672.978	501.883	572.91	145.131	43.5955	35.7302
3187	ENSG00000109084	TMEM97	306.897	-1.7088	0.334181	-5.11341	3.164e-07	2.19852e-06	242.954	190.56	118.526	70.1985	524.248	519.436	482.357
3190	ENSG00000185442	FAM174B	79.9534	1.60717	0.314365	5.11245	3.1801e-07	2.20832e-06	76.3874	92.2711	128.712	151.719	42.4532	37.1026	31.0288
3196	ENSG00000189136	UBE2Q2P1	109.238	1.13001	0.2212	5.10856	3.2463e-07	2.24936e-06	110.337	147.433	162.047	149.455	73.059	61.2193	61.1174
3199	ENSG00000177169	ULK1	9623.88	2.01571	0.39465	5.1076	3.26281e-07	2.25867e-06	6726.33	12767.5	14734.2	22599.4	3524.6	3659.24	3355.82
3205	ENSG00000197847	SLC22A20P	62.3964	1.55467	0.304606	5.10387	3.32774e-07	2.29931e-06	89.1186	70.2063	88.8944	99.6366	39.4914	29.6821	19.7456
3208	ENSG00000215895	HSPA5P1	19.4502	4.37718	0.85793	5.10203	3.36033e-07	2.31965e-06	14.8531	37.109	50.0031	29.4381	0.987284	0	3.76107
3209	ENSG00000285816	AP000944.5	20.337	2.86137	0.560884	5.10154	3.36895e-07	2.32488e-06	26.5234	23.0678	39.8173	39.6282	4.93642	5.56539	2.8208
3216	ENSG00000142178	SIK1	156.228	-1.26809	0.248781	-5.0972	3.44712e-07	2.37364e-06	80.6311	131.386	92.5983	84.9175	173.762	275.487	254.813
3217	ENSG00000103647	CORO2B	154.138	3.66411	0.719007	5.09608	3.46766e-07	2.38705e-06	105.033	178.525	303.722	431.381	29.6185	25.0442	5.64161
3219	ENSG00000126249	PDCD2L	212.799	-1.0845	0.21286	-5.09488	3.48966e-07	2.4007e-06	195.212	127.374	131.49	121.149	257.681	315.372	341.317
3232	ENSG00000165480	SKA3	298.735	-1.60884	0.316649	-5.08083	3.75791e-07	2.57485e-06	267.356	164.483	114.822	89.4465	510.426	437.811	506.804
3239	ENSG00000198853	RUSC2	2816.24	1.13213	0.223005	5.0767	3.84042e-07	2.62569e-06	2452.88	3439.11	3412.25	5383.77	1810.68	1632.51	1582.47
3240	ENSG00000262001	DLGAP1-AS2	60.8806	1.94684	0.383502	5.07648	3.84492e-07	2.62796e-06	74.2655	130.383	95.3762	56.6117	26.6567	27.8269	15.0443
3247	ENSG00000183605	SFXN4	960.498	-1.18255	0.233193	-5.07112	3.95472e-07	2.69717e-06	944.233	556.636	554.664	432.513	1304.2	1410.83	1520.41
3248	ENSG00000163050	COQ8A	309.357	-1.27411	0.251269	-5.07067	3.9641e-07	2.70274e-06	290.696	197.581	144.453	137	457.113	461	477.656
3249	ENSG00000104765	BNIP3L	6363.99	1.17303	0.231345	5.07047	3.96829e-07	2.70393e-06	5271.79	7743.75	7968.08	12445.5	3744.77	3675.94	3698.07
3253	ENSG00000224677	PDIA3P2	21.6572	2.38538	0.470557	5.06927	3.99345e-07	2.71915e-06	36.0718	28.0825	33.3354	35.0993	5.92371	5.56539	7.52214
3259	ENSG00000064042	LIMCH1	100.591	-1.22859	0.242742	-5.06129	4.1642e-07	2.82872e-06	63.6561	84.2476	45.3732	62.2729	159.94	138.207	150.443
3262	ENSG00000161381	PLXDC1	24.2128	3.24879	0.642157	5.05918	4.21058e-07	2.85847e-06	41.3765	37.109	59.2629	19.248	5.92371	0.927565	5.64161
3267	ENSG00000135476	ESPL1	649.713	-1.3773	0.272397	-5.05624	4.27595e-07	2.89841e-06	623.83	375.102	299.092	244.563	1073.18	962.812	969.416
3269	ENSG00000140284	SLC27A2	31.0299	-2.79286	0.552408	-5.0558	4.28596e-07	2.90342e-06	7.42655	14.0413	12.0378	1.13223	74.0463	39.8853	68.6395
3277	ENSG00000217801	AL390719.1	387.21	1.19183	0.236093	5.04811	4.46192e-07	3.01523e-06	376.632	475.397	478.733	709.911	254.719	243.95	171.129
3278	ENSG00000168952	STXBP6	108.79	2.4755	0.490683	5.04501	4.53508e-07	3.06364e-06	89.1186	98.2888	115.748	367.976	30.6058	27.8269	31.9691
3290	ENSG00000160161	CILP2	52.0294	1.98239	0.393636	5.0361	4.75104e-07	3.19793e-06	60.4733	82.2417	85.1904	78.1241	24.6821	25.9718	7.52214
3298	ENSG00000229124	VIM-AS1	17.1797	3.91809	0.778704	5.03156	4.86517e-07	3.2668e-06	12.7312	36.1061	35.1873	30.5703	0.987284	1.85513	2.8208
3299	ENSG00000101311	FERMT1	66617.5	1.3204	0.262453	5.03099	4.87945e-07	3.27428e-06	44612.3	84903.5	112378	116728	36140.5	37259.3	34301
3306	ENSG00000234614	C2CD4D-AS1	76.8237	-1.30919	0.260572	-5.02432	5.05225e-07	3.38421e-06	38.1937	63.1857	37.0393	49.8183	124.398	107.598	117.533
3310	ENSG00000186615	KTN1-AS1	78.4802	-1.64885	0.328333	-5.02189	5.11665e-07	3.42423e-06	60.4733	50.1474	30.5574	22.6447	134.271	121.511	129.757
3312	ENSG00000099960	SLC7A4	112.647	-1.9705	0.39265	-5.01847	5.20834e-07	3.48245e-06	97.6061	35.1031	31.4834	36.2315	226.088	204.992	157.025
3317	ENSG00000197415	VEPH1	20.9135	3.7864	0.755143	5.01414	5.32701e-07	3.55643e-06	28.6453	61.1798	28.7055	20.3802	0	2.78269	4.70134
3318	ENSG00000278456	AC015712.7	45.1133	1.51268	0.301739	5.01321	5.35281e-07	3.57257e-06	65.778	67.1975	53.707	63.4051	22.7075	18.5513	24.447
3319	ENSG00000258483	LINC02251	16.5019	3.86244	0.770611	5.01218	5.38163e-07	3.59073e-06	19.0968	34.1002	35.1873	21.5124	0	1.85513	3.76107
3325	ENSG00000138030	KHK	30.3929	-2.5876	0.516866	-5.00631	5.54824e-07	3.69521e-06	12.7312	13.0383	1.85197	11.3223	50.3515	48.2334	75.2214
3326	ENSG00000127561	SYNGR3	36.0891	3.21476	0.642298	5.0051	5.58341e-07	3.71752e-06	24.4015	35.1031	71.3007	103.033	1.97457	8.34808	8.46241
3331	ENSG00000227218	AL157935.2	60.6162	1.35644	0.271271	5.00032	5.72349e-07	3.80571e-06	72.1436	80.2358	74.0786	101.901	30.6058	34.3199	31.0288
3335	ENSG00000157240	FZD1	233.92	-1.25957	0.252213	-4.99407	5.91195e-07	3.92564e-06	185.664	179.528	135.193	84.9175	368.257	320.937	362.943
3337	ENSG00000123096	SSPN	66.5844	1.7804	0.356705	4.99123	5.99956e-07	3.98143e-06	80.6311	126.371	112.044	63.4051	24.6821	20.4064	38.551
3342	ENSG00000163596	ICA1L	68.4621	1.30985	0.262647	4.9871	6.1293e-07	4.06144e-06	108.215	78.2299	84.2644	97.3721	33.5677	33.3923	44.1926
3345	ENSG00000065989	PDE4A	61.4522	1.97294	0.395729	4.98558	6.1776e-07	4.08977e-06	56.2296	86.2535	86.1164	132.471	33.5677	14.841	20.6859
3347	ENSG00000269028	MTRNR2L12	88.1598	1.14625	0.229933	4.98514	6.19155e-07	4.09656e-06	124.129	92.2711	122.23	122.281	57.2625	52.8712	46.0731
3350	ENSG00000117461	PIK3R3	264.619	1.01302	0.20334	4.98192	6.29576e-07	4.16178e-06	408.46	390.146	293.537	258.149	184.622	166.034	151.383
3358	ENSG00000196267	ZNF836	174.956	1.24408	0.250172	4.97289	6.59613e-07	4.34866e-06	154.897	207.61	287.981	279.662	95.7666	109.453	89.3254
3359	ENSG00000204020	LIPN	121.492	-1.28727	0.258857	-4.9729	6.596e-07	4.34866e-06	65.778	74.2181	53.707	107.562	158.953	204.992	185.233
3361	ENSG00000253481	IGKV1OR22-1	9.60616	6.59133	1.32599	4.97089	6.66462e-07	4.39119e-06	13.7922	18.053	24.0756	11.3223	0	0	0
3362	ENSG00000172155	LCE1D	115.777	-2.18401	0.439604	-4.96812	6.76036e-07	4.45295e-06	13.7922	37.109	47.2251	86.0498	182.648	219.833	223.784
3365	ENSG00000156475	PPP2R2B	128.922	-1.6461	0.331461	-4.96618	6.82853e-07	4.49384e-06	49.864	119.351	48.1511	52.0828	200.419	201.282	231.306
3366	ENSG00000067715	SYT1	27.5797	3.58435	0.721948	4.96483	6.87606e-07	4.52378e-06	29.7062	59.1739	71.3007	21.5124	1.97457	0.927565	8.46241
3367	ENSG00000167799	NUDT8	104.218	-1.23719	0.249193	-4.96477	6.87827e-07	4.52389e-06	80.6311	48.1415	71.3007	63.4051	190.546	137.28	138.219
3371	ENSG00000115232	ITGA4	73.2755	-1.70321	0.343207	-4.96263	6.95438e-07	4.56759e-06	62.5952	34.1002	23.1496	29.4381	124.398	106.67	132.578
3373	ENSG00000255398	HCAR3	767.359	1.06034	0.213677	4.96237	6.96396e-07	4.5721e-06	637.622	944.776	1109.33	1259.04	446.253	453.579	520.908
3375	ENSG00000231948	HS1BP3-IT1	29.0905	3.80433	0.766697	4.96197	6.97806e-07	4.57864e-06	10.6094	53.1562	53.707	75.8597	0.987284	6.49295	2.8208
3383	ENSG00000158022	TRIM63	1131.64	2.69059	0.542904	4.95593	7.19852e-07	4.71213e-06	939.989	1226.6	1400.09	3530.31	365.295	248.587	210.62
3384	ENSG00000236383	CCDC200	36.5486	2.46964	0.498546	4.95369	7.28207e-07	4.76541e-06	33.9499	49.1444	88.8944	53.215	12.8347	4.63782	13.1637
3391	ENSG00000147027	TMEM47	14.8953	-2.93572	0.593201	-4.94894	7.4618e-07	4.87294e-06	2.12187	5.01474	2.77795	5.66117	32.5804	22.2616	33.8496
3393	ENSG00000075213	SEMA3A	181.894	1.16103	0.234692	4.94705	7.53452e-07	4.91753e-06	178.237	295.869	243.533	235.505	135.258	96.4667	88.3852
3398	ENSG00000225880	LINC00115	15.5101	3.52362	0.71281	4.94328	7.68194e-07	5.00638e-06	31.8281	31.0914	23.1496	15.8513	1.97457	1.85513	2.8208
3402	ENSG00000119042	SATB2	48.817	2.14719	0.434702	4.93944	7.8346e-07	5.09986e-06	37.1327	72.2122	114.822	67.934	19.7457	15.7686	14.104
3406	ENSG00000179476	C14orf28	89.4673	1.04243	0.211142	4.93711	7.92899e-07	5.15524e-06	118.825	104.306	119.452	116.62	51.3388	63.0744	52.655
3408	ENSG00000274605	PCCA-DT	132.668	-1.84476	0.373779	-4.93544	7.9972e-07	5.19654e-06	102.911	79.2328	39.8173	29.4381	209.304	226.326	241.649
3416	ENSG00000268362	AC092279.1	33.1838	2.2666	0.459733	4.93026	8.21199e-07	5.32361e-06	26.5234	49.1444	57.4109	67.934	8.88556	12.9859	9.40268
3430	ENSG00000107833	NPM3	1589.46	-1.15895	0.235536	-4.92047	8.63349e-07	5.57401e-06	1575.49	1057.11	731.526	795.96	2339.86	2254.91	2371.35
3436	ENSG00000139734	DIAPH3	630.964	-1.29852	0.264105	-4.91668	8.80254e-07	5.67323e-06	529.407	490.441	298.166	234.372	1031.71	819.04	1013.61
3443	ENSG00000235363	SNRPGP10	86.2741	-1.11294	0.226742	-4.90839	9.18279e-07	5.90627e-06	67.8999	58.1709	56.485	47.5538	141.182	109.453	123.175
3445	ENSG00000137960	GIPC2	86.4844	-1.61797	0.329701	-4.90738	9.22992e-07	5.93314e-06	59.4124	50.1474	51.855	21.5124	134.271	171.599	116.593
3446	ENSG00000232850	AL590708.1	24.4759	2.83907	0.57882	4.90492	9.34641e-07	6.00628e-06	47.7421	55.1621	30.5574	21.5124	8.88556	3.71026	3.76107
3450	ENSG00000228007	AC011933.1	85.4307	-1.0304	0.210262	-4.90055	9.55685e-07	6.13439e-06	66.8389	61.1798	52.781	55.4795	125.385	112.235	124.115
3452	ENSG00000214826	DDX12P	92.5048	-1.25906	0.257128	-4.89662	9.7497e-07	6.25455e-06	75.3264	66.1945	41.6692	48.6861	136.245	126.149	153.264
3453	ENSG00000269821	KCNQ1OT1	130.382	1.32971	0.271738	4.89335	9.91351e-07	6.3578e-06	133.678	257.757	151.861	159.645	62.1989	75.1327	72.4006
3456	ENSG00000177822	TENM3-AS1	207.937	1.20559	0.24652	4.89045	1.00607e-06	6.44659e-06	209.004	348.023	295.389	245.695	126.372	85.336	145.741
3458	ENSG00000177337	DLGAP1-AS1	118.399	1.48318	0.3034	4.88853	1.01592e-06	6.50593e-06	160.201	228.672	159.269	105.298	45.4151	55.6539	74.2811
3468	ENSG00000075702	WDR62	522.832	-1.64225	0.336463	-4.88091	1.05595e-06	6.74279e-06	468.934	304.896	177.789	143.794	969.513	808.836	786.064
3469	ENSG00000119699	TGFB3	66.025	-1.71187	0.350882	-4.87876	1.06753e-06	6.81477e-06	50.9249	38.112	16.6677	28.3058	112.55	115.946	99.6684
3471	ENSG00000206073	SERPINB4	831.068	-1.41568	0.290303	-4.87656	1.07951e-06	6.8873e-06	739.472	456.341	386.135	356.654	1811.67	1199.34	867.867
3473	ENSG00000127415	IDUA	80.5261	1.15708	0.23736	4.87478	1.08929e-06	6.94569e-06	108.215	113.333	108.34	91.711	52.3261	37.1026	52.655
3478	ENSG00000128805	ARHGAP22	1066.32	1.23706	0.254142	4.86761	1.12957e-06	7.19216e-06	986.67	1003.95	1538.98	2133.13	611.129	547.263	643.143
3479	ENSG00000164120	HPGD	696.228	-1.21826	0.250301	-4.86716	1.13214e-06	7.20644e-06	352.231	331.975	383.357	708.778	1107.73	1036.09	953.431
3481	ENSG00000124126	PREX1	52.4491	1.61209	0.331294	4.86603	1.1386e-06	7.24339e-06	72.1436	85.2505	48.1511	89.4465	21.7203	25.0442	25.3872
3488	ENSG00000261490	AC005674.2	55.1272	1.70272	0.350365	4.85984	1.17483e-06	7.45891e-06	79.5702	67.1975	105.562	61.1406	24.6821	15.7686	31.9691
3489	ENSG00000188760	TMEM198	95.7646	1.22285	0.25168	4.85876	1.18123e-06	7.49737e-06	128.373	130.383	146.305	101.901	66.148	39.8853	57.3563
3490	ENSG00000130700	GATA5	14.8187	3.69517	0.760622	4.85809	1.18525e-06	7.52074e-06	18.0359	23.0678	28.7055	28.3058	0	1.85513	3.76107
3491	ENSG00000211772	TRBC2	24.7434	5.49359	1.13096	4.85744	1.18913e-06	7.54319e-06	71.0827	15.0442	12.9638	71.3307	0	2.78269	0
3497	ENSG00000236972	FABP5P1	29.4872	-3.02864	0.624334	-4.85099	1.22845e-06	7.77925e-06	8.48749	14.0413	0.925983	5.66117	35.5422	85.336	56.4161
3500	ENSG00000205670	SMIM11A	44.375	-2.67583	0.551757	-4.84965	1.23681e-06	7.82673e-06	6.36561	24.0707	13.8897	9.05787	141.182	38.9577	77.1019
3505	ENSG00000175087	PDIK1L	106.374	-1.1301	0.233169	-4.84672	1.25521e-06	7.9283e-06	72.1436	62.1827	92.5983	54.3472	143.156	169.744	150.443
3508	ENSG00000183486	MX2	19.5026	3.49263	0.721167	4.84302	1.27878e-06	8.07258e-06	10.6094	36.1061	41.6692	39.6282	1.97457	3.71026	2.8208
3514	ENSG00000129465	RIPK3	958.629	1.06917	0.221178	4.83397	1.33839e-06	8.43444e-06	1068.36	829.437	1305.64	1740.24	584.472	593.641	588.608
3517	ENSG00000224397	SMIM25	22.801	-2.14806	0.444628	-4.83114	1.35752e-06	8.5477e-06	11.6703	11.0324	7.40786	6.7934	43.4405	48.2334	31.0288
3526	ENSG00000275395	FCGBP	52.0872	-1.4804	0.306998	-4.82218	1.41994e-06	8.91793e-06	32.889	37.109	30.5574	16.9835	79.97	88.1187	78.9825
3527	ENSG00000118523	CCN2	1616.93	1.2356	0.256258	4.82172	1.42329e-06	8.93643e-06	2094.29	2921.58	2416.82	1151.48	814.51	904.376	1015.49
3532	ENSG00000150637	CD226	34.1331	2.1616	0.448517	4.81945	1.43955e-06	9.02574e-06	40.3156	69.2034	56.485	38.496	13.822	5.56539	15.0443
3533	ENSG00000197506	SLC28A3	1637.08	1.23502	0.256323	4.81821	1.44854e-06	9.07952e-06	1220.08	1891.56	2819.62	2759.25	894.48	1052.79	821.794
3539	ENSG00000131773	KHDRBS3	104.168	-1.22061	0.253647	-4.81223	1.49254e-06	9.33945e-06	45.6202	59.1739	88.8944	71.3307	139.207	165.107	159.845
3542	ENSG00000146410	MTFR2	144.963	-1.51753	0.315561	-4.809	1.51684e-06	9.48345e-06	125.19	79.2328	42.5952	75.8597	249.783	194.789	247.29
3544	ENSG00000133739	LRRCC1	95.1316	-1.47141	0.306035	-4.80797	1.52471e-06	9.52731e-06	86.9967	50.1474	40.7432	38.496	148.093	165.107	136.339
3552	ENSG00000232679	LINC01705	36.9389	2.6994	0.562178	4.80168	1.57337e-06	9.80921e-06	21.2187	83.2446	43.5212	83.7853	11.8474	6.49295	8.46241
3554	ENSG00000167105	TMEM92	417.517	1.00213	0.208797	4.79954	1.59033e-06	9.90934e-06	444.532	458.347	525.032	698.588	310.995	278.269	206.859
3556	ENSG00000104237	RP1	53.7405	2.43345	0.507182	4.79797	1.60279e-06	9.98138e-06	49.864	145.427	80.5605	54.3472	19.7457	6.49295	19.7456
3559	ENSG00000110799	VWF	27.5596	-2.40486	0.501476	-4.79556	1.62223e-06	1.0094e-05	7.42655	20.0589	5.5559	5.66117	53.3134	47.3058	53.5953
3562	ENSG00000238273	AC108058.1	49.1026	2.23774	0.46702	4.79152	1.65525e-06	1.02907e-05	49.864	58.1709	103.71	84.9175	8.88556	27.8269	10.3429
3563	ENSG00000257851	HNRNPA3P10	81.8473	-1.23401	0.25757	-4.79099	1.65957e-06	1.03147e-05	55.1687	52.1532	62.0408	37.3637	136.245	98.3219	131.637
3564	ENSG00000240288	GHRLOS	18.9772	2.43452	0.508214	4.79034	1.66501e-06	1.03456e-05	32.889	30.0884	23.1496	30.5703	4.93642	5.56539	5.64161
3565	ENSG00000166922	SCG5	73.1006	9.51414	1.98669	4.78893	1.6767e-06	1.04153e-05	10.6094	55.1621	397.247	48.6861	0	0	0
3566	ENSG00000103489	XYLT1	6386.58	1.03122	0.215339	4.7888	1.67783e-06	1.04194e-05	4813.47	8283.34	9889.5	9717.96	4105.13	3961.63	3935.02
3569	ENSG00000180176	TH	74.6531	1.37733	0.287659	4.78808	1.68384e-06	1.04499e-05	86.9967	74.2181	128.712	115.488	41.4659	34.3199	41.3718
3577	ENSG00000100078	PLA2G3	19.972	-2.38793	0.499454	-4.78107	1.74363e-06	1.07947e-05	7.42655	9.02652	8.33385	3.3967	27.644	47.3058	36.6704
3579	ENSG00000279789	AC120114.3	48.0539	1.45279	0.303966	4.77947	1.75761e-06	1.08752e-05	55.1687	68.2004	59.2629	81.5208	22.7075	23.1891	26.3275
3580	ENSG00000176973	FAM89B	257.1	1.00314	0.209941	4.77821	1.76866e-06	1.09405e-05	254.625	272.802	365.763	416.662	147.105	170.672	172.069
3586	ENSG00000148848	ADAM12	44.231	1.79227	0.375391	4.77441	1.80238e-06	1.11304e-05	40.3156	85.2505	72.2267	56.6117	18.7584	15.7686	20.6859
3587	ENSG00000239697	TNFSF12	126.295	1.0434	0.218555	4.77408	1.80534e-06	1.11456e-05	140.044	134.395	176.863	197.009	75.0336	73.2776	87.4449
3597	ENSG00000214900	LINC01588	103.628	-1.42725	0.299346	-4.76788	1.86176e-06	1.1462e-05	90.1795	64.1886	45.3732	40.7604	153.029	140.99	190.874
3599	ENSG00000261373	VPS9D1-AS1	206.777	-1.67536	0.351518	-4.76608	1.87849e-06	1.15585e-05	188.847	110.324	69.4487	57.7439	357.397	354.33	309.348
3602	ENSG00000221886	ZBED8	58.9691	1.23195	0.258682	4.7624	1.91305e-06	1.17614e-05	76.3874	87.2564	77.7826	71.3307	35.5422	28.7545	35.7302
3604	ENSG00000169679	BUB1	596.822	-1.45196	0.30492	-4.76176	1.91913e-06	1.17922e-05	559.113	379.114	205.568	225.315	1009	826.46	973.177
3610	ENSG00000254027	AC009902.2	35.9684	-2.58906	0.544211	-4.75746	1.96044e-06	1.2026e-05	6.36561	26.0766	7.40786	5.66117	51.3388	84.4084	70.5201
3613	ENSG00000129151	BBOX1	52.7506	-2.32557	0.489117	-4.75462	1.98817e-06	1.2186e-05	29.7062	30.0884	12.0378	5.66117	73.059	96.4667	122.235
3618	ENSG00000109674	NEIL3	89.2688	-1.99332	0.419695	-4.74946	2.0396e-06	1.2484e-05	73.2046	40.1179	23.1496	20.3802	166.851	115.946	185.233
3623	ENSG00000267321	SNHG30	97.4637	-1.23584	0.260309	-4.74761	2.05836e-06	1.25814e-05	78.5092	70.2063	60.1889	37.3637	152.042	139.135	144.801
3631	ENSG00000225205	AC078883.1	63.2566	1.14161	0.240955	4.73785	2.15995e-06	1.31733e-05	78.5092	86.2535	79.6345	86.0498	39.4914	35.2475	37.6107
3633	ENSG00000151364	KCTD14	95.7656	1.24338	0.262501	4.73668	2.17252e-06	1.32427e-05	126.251	155.457	138.897	88.3143	51.3388	62.1468	47.9536
3635	ENSG00000267395	DM1-AS	15.4167	2.96259	0.625592	4.73566	2.18342e-06	1.33017e-05	20.1578	28.0825	28.7055	21.5124	1.97457	2.78269	4.70134
3637	ENSG00000229951	AC104695.2	34.3089	2.167	0.457947	4.73199	2.22326e-06	1.3537e-05	29.7062	75.221	50.9291	49.8183	15.7965	8.34808	10.3429
3638	ENSG00000171903	CYP4F11	81.7904	1.85172	0.391352	4.73159	2.22767e-06	1.35601e-05	78.5092	128.377	80.5605	186.819	20.733	37.1026	40.4315
3639	ENSG00000272341	AL137003.1	45.2916	1.58344	0.334669	4.73137	2.23007e-06	1.3571e-05	59.4124	61.1798	62.9668	70.1985	14.8093	30.6096	17.8651
3642	ENSG00000158106	RHPN1	251.698	1.26491	0.267465	4.72925	2.25354e-06	1.37026e-05	346.926	422.241	384.283	189.083	134.271	124.294	160.786
3643	ENSG00000219607	PPP1R3G	86.2101	1.47076	0.311085	4.72785	2.26912e-06	1.37935e-05	86.9967	101.298	110.192	176.629	40.4787	37.1026	50.7744
3652	ENSG00000197915	HRNR	117.337	-1.37121	0.29054	-4.71952	2.36399e-06	1.43348e-05	88.0577	93.2741	59.2629	38.496	183.635	177.165	181.472
3655	ENSG00000279278	AC245060.6	22.0986	2.33877	0.495731	4.71782	2.38389e-06	1.44436e-05	30.7671	46.1356	25.0015	32.8348	5.92371	5.56539	8.46241
3658	ENSG00000003989	SLC7A2	290.751	1.40749	0.298442	4.71613	2.40371e-06	1.45506e-05	203.7	538.583	444.472	399.679	180.673	124.294	143.861
3659	ENSG00000284606	AC105233.4	104.113	-1.25845	0.266841	-4.71609	2.40419e-06	1.45506e-05	63.6561	67.1975	43.5212	87.182	129.334	180.875	157.025
3663	ENSG00000220412	AL356234.1	28.588	2.18307	0.463031	4.71474	2.42018e-06	1.46314e-05	42.4374	37.109	48.1511	44.1571	5.92371	16.6962	5.64161
3667	ENSG00000112195	TREML2	17.9023	3.36448	0.714556	4.70849	2.49558e-06	1.50708e-05	23.3406	42.1238	38.8913	12.4546	1.97457	3.71026	2.8208
3673	ENSG00000283148	AC137936.1	42.8265	2.21772	0.471349	4.70505	2.5381e-06	1.53025e-05	32.889	55.1621	105.562	64.5373	10.8601	18.5513	12.2235
3676	ENSG00000171848	RRM2	986.606	-2.02145	0.42981	-4.70312	2.56219e-06	1.54352e-05	698.096	492.447	256.497	260.414	1896.57	1511	1791.21
3678	ENSG00000127586	CHTF18	725.226	-1.08719	0.231194	-4.70251	2.5698e-06	1.54726e-05	707.644	527.55	381.505	340.802	1058.37	986.929	1073.79
3679	ENSG00000102796	DHRS12	94.7584	1.03924	0.221079	4.70078	2.59167e-06	1.56e-05	116.703	140.413	112.044	116.62	70.0972	51.0161	56.4161
3680	ENSG00000079257	LXN	92.3467	1.10913	0.235959	4.70052	2.59505e-06	1.56161e-05	124.129	126.371	113.896	115.488	39.4914	60.2917	66.759
3688	ENSG00000152409	JMY	828.707	1.09854	0.234008	4.69444	2.67336e-06	1.60525e-05	656.719	973.862	1202.85	1462.85	524.248	500.885	479.536
3690	ENSG00000273225	FAM25BP	107.914	1.4383	0.306431	4.6937	2.68302e-06	1.61017e-05	96.5451	136.401	158.343	200.405	60.2243	64.9295	38.551
3693	ENSG00000285820	AL157829.1	65.5321	-1.37971	0.293984	-4.69316	2.69021e-06	1.61318e-05	42.4374	50.1474	39.8173	22.6447	89.8429	108.525	105.31
3705	ENSG00000031691	CENPQ	151.904	-1.0718	0.228903	-4.68233	2.83637e-06	1.69531e-05	137.922	104.306	100.006	70.1985	221.152	203.137	226.604
3709	ENSG00000169245	CXCL10	15.9906	3.56217	0.76111	4.68023	2.86554e-06	1.71044e-05	20.1578	15.0442	41.6692	28.3058	3.94914	0.927565	1.88054
3711	ENSG00000164520	RAET1E	454.778	-1.35965	0.290573	-4.67921	2.87979e-06	1.71848e-05	437.105	239.704	262.053	149.455	624.951	716.08	754.095
3716	ENSG00000203812	H2AC18	66.3549	1.48382	0.317321	4.67608	2.92415e-06	1.74294e-05	119.886	80.2358	72.2267	93.9754	38.5041	38.0302	21.6262
3722	ENSG00000205740	AL359878.1	18.7245	3.24466	0.694625	4.67109	2.99604e-06	1.78257e-05	31.8281	16.0472	36.1133	37.3637	6.91099	0.927565	1.88054
3723	ENSG00000280604	AJ239328.1	30.0893	2.77107	0.593249	4.671	2.99737e-06	1.78288e-05	16.975	38.112	71.3007	63.4051	4.93642	6.49295	9.40268
3728	ENSG00000112759	SLC29A1	2339.01	-1.01339	0.217134	-4.6671	3.05479e-06	1.8146e-05	2365.89	1155.4	1353.79	1638.34	3213.61	3073.02	3573.02
3732	ENSG00000123496	IL13RA2	827.784	2.38453	0.511094	4.66555	3.07785e-06	1.82634e-05	498.64	1295.81	1107.48	2164.83	289.274	253.225	185.233
3736	ENSG00000204991	SPIRE2	109.66	1.1244	0.24106	4.66442	3.09481e-06	1.83444e-05	109.276	181.533	150.009	130.207	62.1989	73.2776	61.1174
3738	ENSG00000235448	LURAP1L-AS1	24.6172	2.6816	0.575362	4.66073	3.15097e-06	1.86673e-05	31.8281	45.1326	28.7055	48.6861	2.96185	2.78269	12.2235
3740	ENSG00000108465	CDK5RAP3	250.079	1.30467	0.279992	4.65967	3.16719e-06	1.87533e-05	318.281	438.288	399.099	186.819	151.054	114.09	142.921
3743	ENSG00000162004	CCDC78	57.4234	1.53549	0.329696	4.6573	3.20388e-06	1.89553e-05	110.337	74.2181	75.9306	58.8762	23.6948	24.1167	34.7899
3746	ENSG00000167191	GPRC5B	25.1885	3.57962	0.769047	4.65462	3.24578e-06	1.91879e-05	28.6453	75.221	51.855	10.1901	2.96185	5.56539	1.88054
3747	ENSG00000125384	PTGER2	19.6953	-2.29899	0.493955	-4.65424	3.25176e-06	1.92181e-05	8.48749	5.01474	11.1118	4.52894	40.4787	28.7545	39.4912
3752	ENSG00000260088	DDX59-AS1	38.5856	-1.5246	0.327785	-4.65122	3.29985e-06	1.94763e-05	18.0359	27.0796	23.1496	16.9835	66.148	51.9436	66.759
3763	ENSG00000152092	ASTN1	30.2379	2.32511	0.50057	4.64492	3.40208e-06	2.0021e-05	58.3515	64.1886	38.8913	22.6447	8.88556	7.42052	11.2832
3764	ENSG00000108515	ENO3	59.3718	1.5576	0.33536	4.64455	3.40814e-06	2.00514e-05	64.7171	102.301	107.414	56.6117	26.6567	28.7545	29.1483
3767	ENSG00000166451	CENPN	255.803	-1.13646	0.244735	-4.64365	3.42314e-06	2.01274e-05	238.711	183.539	131.49	122.281	415.647	319.082	379.868
3769	ENSG00000154240	CEP112	100.89	1.06842	0.230147	4.64232	3.44522e-06	2.02426e-05	145.348	125.368	108.34	141.529	48.3769	69.5674	67.6993
3773	ENSG00000176826	FKBP9P1	171.546	1.05178	0.226658	4.64038	3.47764e-06	2.04114e-05	189.907	232.684	250.941	208.331	75.0336	108.525	135.399
3775	ENSG00000064932	SBNO2	728.786	1.45033	0.31263	4.63913	3.49879e-06	2.05247e-05	1034.41	1176.46	1052.84	739.349	220.164	613.12	265.155
3778	ENSG00000232334	AL683842.1	13.138	3.26534	0.704153	4.63726	3.53052e-06	2.06944e-05	21.2187	22.0648	25.0015	16.9835	2.96185	1.85513	1.88054
3780	ENSG00000214814	FER1L6	107.563	-2.43802	0.526061	-4.63448	3.57827e-06	2.09632e-05	4.24374	44.1297	42.5952	57.7439	169.813	204.992	229.425
3781	ENSG00000138160	KIF11	488.745	-1.4091	0.304071	-4.63411	3.58468e-06	2.09952e-05	483.787	290.855	177.789	191.348	720.718	781.937	774.78
3786	ENSG00000197093	GAL3ST4	80.6053	-1.27932	0.27635	-4.62933	3.66856e-06	2.1458e-05	74.2655	45.1326	44.4472	36.2315	119.461	120.583	124.115
3792	ENSG00000272582	AL031587.3	42.0131	1.5279	0.330292	4.62592	3.72943e-06	2.17796e-05	64.7171	68.2004	51.855	48.6861	16.7838	25.0442	18.8054
3794	ENSG00000142188	TMEM50B	30.7998	2.85456	0.617322	4.6241	3.76224e-06	2.19596e-05	47.7421	40.1179	51.855	55.4795	13.822	0	6.58187
3800	ENSG00000176732	PFN4	39.4844	1.75378	0.379417	4.62231	3.79482e-06	2.21148e-05	59.4124	52.1532	54.633	60.0084	14.8093	25.9718	9.40268
3803	ENSG00000248019	FAM13A-AS1	98.3712	1.2073	0.261255	4.62113	3.81654e-06	2.22238e-05	133.678	125.368	162.047	98.5044	54.3006	69.5674	45.1328
3807	ENSG00000166924	NYAP1	83.6555	-1.36506	0.295575	-4.61832	3.86865e-06	2.25036e-05	73.2046	31.0914	42.5952	53.215	132.296	118.728	134.458
3809	ENSG00000248429	FAM198B-AS1	29.4331	-2.63138	0.570132	-4.61538	3.92372e-06	2.2812e-05	18.0359	6.01768	11.1118	1.13223	65.1608	53.7988	50.7744
3810	ENSG00000260563	AC132872.1	52.5883	1.39122	0.301448	4.61512	3.92871e-06	2.2835e-05	65.778	77.2269	68.5227	74.7274	30.6058	33.3923	17.8651
3816	ENSG00000102967	DHODH	234.038	-1.45057	0.314526	-4.61192	3.98963e-06	2.31526e-05	233.406	112.33	95.3762	96.2399	431.443	343.199	326.273
3817	ENSG00000116544	DLGAP3	79.0557	4.72337	1.02428	4.6114	3.99973e-06	2.32051e-05	12.7312	83.2446	150.009	292.116	5.92371	2.78269	6.58187
3819	ENSG00000277701	AC159540.2	14.3774	5.27826	1.14478	4.61071	4.01298e-06	2.32698e-05	33.9499	14.0413	21.2976	29.4381	0.987284	0.927565	0
3820	ENSG00000137691	CFAP300	44.0401	-1.42264	0.308635	-4.60947	4.03701e-06	2.34031e-05	33.9499	23.0678	25.0015	20.3802	59.2371	71.4225	75.2214
3824	ENSG00000172201	ID4	41.8124	-2.00514	0.435246	-4.6069	4.08714e-06	2.36688e-05	28.6453	18.053	20.3716	5.66117	60.2243	76.9879	82.7435
3828	ENSG00000112183	RBM24	55.0803	1.70223	0.369676	4.60465	4.13153e-06	2.38947e-05	53.0468	78.2299	76.8566	105.298	23.6948	33.3923	15.0443
3835	ENSG00000274419	TBC1D3D	63.4208	1.74067	0.37824	4.60202	4.18414e-06	2.41611e-05	76.3874	72.2122	116.674	97.3721	21.7203	43.5955	15.9845
3839	ENSG00000263325	AC003965.2	16.0184	3.0261	0.658024	4.59877	4.24996e-06	2.45156e-05	22.2796	31.0914	22.2236	27.1736	0.987284	6.49295	1.88054
3841	ENSG00000123405	NFE2	80.6258	1.29771	0.282258	4.5976	4.27387e-06	2.46407e-05	132.617	91.2682	94.4502	114.356	32.5804	40.8128	58.2966
3842	ENSG00000145040	UCN2	283.391	1.72123	0.374465	4.59651	4.29617e-06	2.47628e-05	136.861	508.494	496.327	474.406	111.563	113.163	142.921
3849	ENSG00000130829	DUSP9	54.1069	-2.12009	0.462144	-4.58752	4.48533e-06	2.58061e-05	42.4374	25.0737	10.1858	11.3223	105.639	83.4808	100.609
3852	ENSG00000180739	S1PR5	262.305	-1.08217	0.236053	-4.58443	4.5522e-06	2.61704e-05	233.406	196.578	159.269	120.017	420.583	401.636	304.647
3855	ENSG00000154096	THY1	54.2112	2.03023	0.443024	4.58265	4.5911e-06	2.63735e-05	61.5343	131.386	87.9684	39.6282	18.7584	16.6962	23.5067
3856	ENSG00000226334	AL359182.1	53.1208	2.3139	0.504973	4.58223	4.60047e-06	2.64205e-05	27.5843	101.298	68.5227	125.678	20.733	12.9859	15.0443
3857	ENSG00000198542	ITGBL1	43.1631	-2.24538	0.490195	-4.58057	4.63703e-06	2.66236e-05	32.889	18.053	6.48188	9.05787	77.0082	87.1911	71.4603
3859	ENSG00000164056	SPRY1	95.2464	-1.26599	0.276504	-4.57858	4.68153e-06	2.68651e-05	83.8139	44.1297	66.6708	43.0249	130.322	154.903	143.861
3861	ENSG00000183773	AIFM3	54.9623	1.61593	0.353022	4.57741	4.70773e-06	2.70014e-05	92.3014	82.2417	71.3007	63.4051	16.7838	38.9577	19.7456
3870	ENSG00000213339	QTRT1	975.402	-1.01701	0.22251	-4.57063	4.86267e-06	2.78253e-05	954.842	719.113	597.259	440.439	1348.63	1349.61	1417.92
3872	ENSG00000165140	FBP1	22.8938	-2.43243	0.532521	-4.56776	4.92974e-06	2.81945e-05	14.8531	9.02652	5.5559	2.26447	44.4278	36.175	47.9536
3873	ENSG00000169248	CXCL11	31.0246	2.7484	0.601867	4.56645	4.96049e-06	2.83631e-05	73.2046	51.1503	57.4109	13.5868	5.92371	6.49295	9.40268
3874	ENSG00000166669	ATF7IP2	105.049	1.12982	0.247422	4.56638	4.96216e-06	2.83653e-05	138.983	172.507	118.526	117.752	48.3769	65.8571	73.3409
3877	ENSG00000143702	CEP170	149.197	1.43193	0.313767	4.56367	5.02682e-06	2.87127e-05	273.721	185.545	157.417	200.405	105.639	42.668	78.9825
3878	ENSG00000197860	SGTB	642.151	1.11445	0.244294	4.56192	5.06882e-06	2.89451e-05	632.318	590.736	865.794	1249.99	382.079	389.577	384.569
3884	ENSG00000272419	LINC01145	159.91	1.43933	0.31571	4.55904	5.13892e-06	2.93e-05	129.434	248.731	309.278	189.083	101.69	60.2917	80.863
3885	ENSG00000096996	IL12RB1	7.28608	6.18827	1.35753	4.55849	5.15228e-06	2.93611e-05	7.42655	14.0413	14.8157	14.719	0	0	0
3886	ENSG00000142065	ZFP14	71.5331	1.44026	0.315947	4.55854	5.151e-06	2.93611e-05	91.2405	118.348	121.304	61.1406	40.4787	30.6096	37.6107
3892	ENSG00000186648	CARMIL3	28.163	-2.39368	0.525349	-4.55636	5.20486e-06	2.9615e-05	10.6094	20.0589	4.62991	4.52894	60.2243	51.0161	46.0731
3901	ENSG00000139971	ARMH4	26.1854	1.96374	0.431853	4.54725	5.43512e-06	3.08538e-05	29.7062	46.1356	31.4834	46.4216	10.8601	8.34808	10.3429
3903	ENSG00000142961	MOB3C	2261.47	1.00858	0.221834	4.54655	5.45314e-06	3.09402e-05	2150.52	2238.58	2853.88	4288.9	1491.79	1378.36	1428.27
3904	ENSG00000215349	MRPL3P1	125.491	-1.06606	0.234533	-4.54548	5.48099e-06	3.10903e-05	119.886	81.2387	75.0046	65.6696	181.66	169.744	185.233
3906	ENSG00000255400	AC124276.2	35.6301	1.68115	0.369953	4.54422	5.51391e-06	3.1261e-05	51.9858	53.1562	57.4109	39.6282	9.87284	18.5513	18.8054
3908	ENSG00000159713	TPPP3	15.4305	-2.68664	0.591411	-4.54277	5.5519e-06	3.14603e-05	3.18281	9.02652	1.85197	4.52894	30.6058	30.6096	28.208
3910	ENSG00000165072	MAMDC2	69.2827	2.36915	0.521559	4.54244	5.56063e-06	3.14937e-05	39.2546	62.1827	180.567	141.529	13.822	24.1167	23.5067
3913	ENSG00000185760	KCNQ5	104.957	-1.16039	0.255565	-4.54049	5.61228e-06	3.17618e-05	94.4233	53.1562	52.781	74.7274	143.156	167.889	148.562
3915	ENSG00000224888	AC138028.2	37.738	1.63517	0.360265	4.5388	5.6574e-06	3.20008e-05	38.1937	57.168	62.9668	54.3472	18.7584	12.9859	19.7456
3920	ENSG00000219626	FAM228B	50.5315	1.67524	0.369226	4.53716	5.70176e-06	3.22106e-05	64.7171	95.28	83.3385	43.0249	18.7584	21.334	27.2678
3924	ENSG00000134765	DSC1	535.665	-2.17904	0.480471	-4.53522	5.75442e-06	3.2475e-05	93.3623	345.014	260.201	153.984	837.217	1185.43	874.449
3925	ENSG00000179818	PCBP1-AS1	814.997	1.07269	0.23668	4.53225	5.83576e-06	3.29256e-05	697.035	1079.17	895.425	1534.18	460.074	541.698	497.402
3932	ENSG00000272476	AL024507.3	71.5093	1.04739	0.231306	4.52815	5.95037e-06	3.35124e-05	86.9967	90.2652	98.1542	91.711	50.3515	43.5955	39.4912
3933	ENSG00000170293	CMTM8	100.752	-1.093	0.24139	-4.52794	5.95629e-06	3.35373e-05	71.0827	91.2682	55.559	53.215	154.016	142.845	137.279
3935	ENSG00000125046	SSUH2	73.7292	2.13061	0.470696	4.52651	5.99662e-06	3.37472e-05	37.1327	116.342	113.896	173.232	32.5804	24.1167	18.8054
3941	ENSG00000228816	AK3P5	23.5741	1.96147	0.433701	4.52264	6.1073e-06	3.43177e-05	37.1327	29.0855	37.0393	35.0993	8.88556	6.49295	11.2832
3953	ENSG00000124635	H2BC11	220.506	1.21852	0.269973	4.51349	6.3769e-06	3.57239e-05	181.42	257.757	313.908	414.398	118.474	140.99	116.593
3954	ENSG00000145088	EAF2	80.1449	-1.30682	0.289582	-4.5128	6.39788e-06	3.58323e-05	58.3515	44.1297	62.9668	30.5703	103.665	141.917	119.414
3958	ENSG00000275620	AL121827.2	23.9075	3.35341	0.743752	4.50877	6.5204e-06	3.64816e-05	7.42655	61.1798	45.3732	41.8927	4.93642	2.78269	3.76107
3959	ENSG00000274750	H3C6	263.608	1.00773	0.223518	4.50848	6.52924e-06	3.65219e-05	235.528	404.188	381.505	322.687	140.194	199.426	161.726
3961	ENSG00000254854	AP003390.1	20.799	-2.02419	0.449031	-4.50792	6.5467e-06	3.6601e-05	6.36561	9.02652	9.25983	11.3223	42.4532	38.9577	28.208
3973	ENSG00000127084	FGD3	1008.85	-1.22258	0.271542	-4.50235	6.72073e-06	3.74605e-05	404.216	595.751	537.07	1031.47	1567.81	1679.82	1245.85
3974	ENSG00000006210	CX3CL1	23.6974	2.62042	0.582076	4.50186	6.73616e-06	3.75371e-05	39.2546	43.1267	41.6692	23.7769	6.91099	10.2032	0.940268
3986	ENSG00000148357	HMCN2	15.353	4.35262	0.969611	4.48904	7.15464e-06	3.9749e-05	10.6094	46.1356	12.9638	33.967	0.987284	0.927565	1.88054
3987	ENSG00000206077	ZDHHC11B	99.906	1.14564	0.255261	4.48812	7.18549e-06	3.99104e-05	152.775	98.2888	155.565	115.488	63.1862	49.1609	64.8785
3988	ENSG00000227242	NBPF13P	11.0902	5.81755	1.29627	4.48793	7.19201e-06	3.99366e-05	15.914	23.0678	24.0756	13.5868	0.987284	0	0
3990	ENSG00000174807	CD248	28.7278	-2.48467	0.553692	-4.48745	7.20805e-06	4.00056e-05	13.7922	16.0472	6.48188	2.26447	37.5168	73.2776	51.7147
3994	ENSG00000207607	MIR200A	19.3344	2.9134	0.649703	4.48421	7.31841e-06	4.05774e-05	27.5843	39.1149	25.9275	30.5703	0.987284	9.27565	1.88054
3996	ENSG00000260328	AC104024.2	43.2967	-1.45389	0.324289	-4.48332	7.34913e-06	4.07274e-05	18.0359	33.0973	23.1496	24.9091	56.2752	69.5674	78.0422
4003	ENSG00000138180	CEP55	587.431	-1.31753	0.294617	-4.47202	7.74829e-06	4.28643e-05	602.611	353.037	250.015	227.579	905.34	817.185	956.252
4008	ENSG00000251893	AC078820.1	34.1939	1.67422	0.374496	4.47059	7.80048e-06	4.31148e-05	41.3765	57.168	55.559	39.6282	13.822	12.0583	19.7456
4010	ENSG00000069535	MAOB	26.947	-2.77235	0.620337	-4.4691	7.85488e-06	4.33673e-05	6.36561	18.053	1.85197	4.52894	48.3769	40.8128	68.6395
4015	ENSG00000203782	LORICRIN	9.74357	-4.80824	1.07648	-4.46665	7.94535e-06	4.38231e-05	0	0	0.925983	2.26447	10.8601	27.8269	26.3275
4019	ENSG00000153802	TMPRSS11D	247.32	-1.08122	0.242284	-4.46261	8.09663e-06	4.4613e-05	159.14	246.725	135.193	127.942	379.117	376.591	306.527
4031	ENSG00000267493	CIRBP-AS1	116.604	1.09258	0.245433	4.45163	8.52222e-06	4.68183e-05	183.542	155.457	137.971	126.81	73.059	51.9436	87.4449
4034	ENSG00000124171	PARD6B	240.274	1.14157	0.256545	4.44977	8.59641e-06	4.71908e-05	200.517	274.808	366.689	413.265	131.309	130.787	164.547
4036	ENSG00000170209	ANKK1	114.906	-1.31988	0.296758	-4.44767	8.68049e-06	4.76287e-05	101.85	62.1827	75.0046	40.7604	147.105	177.165	200.277
4041	ENSG00000117598	PLPPR5	122.056	1.16256	0.261647	4.44324	8.86141e-06	4.85612e-05	105.033	198.584	162.047	174.364	60.2243	73.2776	80.863
4043	ENSG00000102878	HSF4	75.5692	1.05836	0.238248	4.44228	8.90094e-06	4.87537e-05	105.033	99.2918	97.2282	87.182	53.3134	37.1026	49.8342
4052	ENSG00000215808	LINC01139	67.3828	1.36562	0.307806	4.43665	9.13713e-06	4.99363e-05	92.3014	124.365	85.1904	63.4051	32.5804	32.4648	41.3718
4053	ENSG00000156218	ADAMTSL3	50.0727	-3.40115	0.766677	-4.43622	9.15535e-06	5.00235e-05	3.18281	31.0914	3.70393	1.13223	107.614	87.1911	116.593
4055	ENSG00000214999	AC129492.1	65.2408	-1.55029	0.349549	-4.43513	9.20167e-06	5.02608e-05	44.5593	20.0589	51.855	26.0414	113.538	111.308	89.3254
4057	ENSG00000228624	HDAC2-AS2	22.0483	2.58976	0.583954	4.43487	9.21261e-06	5.02867e-05	26.5234	36.1061	20.3716	54.3472	2.96185	5.56539	8.46241
4059	ENSG00000101443	WFDC2	62.887	1.64703	0.371466	4.43387	9.25548e-06	5.05056e-05	114.581	103.304	79.6345	57.7439	18.7584	41.7404	24.447
4066	ENSG00000144369	FAM171B	35.9278	1.83189	0.413542	4.42976	9.43381e-06	5.13802e-05	37.1327	63.1857	46.2991	61.1406	12.8347	9.27565	21.6262
4068	ENSG00000237753	AC079922.2	30.1392	2.04641	0.462004	4.42942	9.4488e-06	5.14365e-05	29.7062	36.1061	42.5952	70.1985	11.8474	12.0583	8.46241
4074	ENSG00000182179	UBA7	88.6044	1.64555	0.371881	4.42493	9.6472e-06	5.24392e-05	149.592	166.489	112.97	71.3307	25.6694	57.509	36.6704
4077	ENSG00000203666	EFCAB2	56.3776	1.12964	0.255388	4.42322	9.72426e-06	5.28191e-05	73.2046	68.2004	77.7826	74.7274	31.5931	32.4648	36.6704
4081	ENSG00000138111	MFSD13A	145.603	-1.24903	0.282574	-4.4202	9.86101e-06	5.35095e-05	124.129	117.345	59.2629	65.6696	207.33	220.76	224.724
4085	ENSG00000137875	BCL2L10	79.6528	-1.00796	0.228207	-4.41686	1.00144e-05	5.42887e-05	56.2296	43.1267	62.9668	60.0084	103.665	117.801	113.772
4088	ENSG00000138623	SEMA7A	4421.29	1.86915	0.42333	4.41536	1.00844e-05	5.46279e-05	2764.8	6018.69	7335.64	9558.32	1911.38	1669.62	1690.6
4099	ENSG00000167972	ABCA3	122.647	1.67941	0.380966	4.40829	1.04189e-05	5.62884e-05	173.993	74.2181	222.236	225.315	42.4532	71.4225	48.8939
4101	ENSG00000197054	ZNF763	28.6235	1.63431	0.370832	4.40714	1.04746e-05	5.65621e-05	36.0718	39.1149	45.3732	40.7604	13.822	12.0583	13.1637
4111	ENSG00000184459	BPIFC	273.59	-1.44416	0.328115	-4.40139	1.07559e-05	5.79396e-05	160.201	219.645	70.3747	180.025	499.566	466.565	318.751
4112	ENSG00000188984	AADACL3	22.8339	2.47038	0.561281	4.40132	1.07596e-05	5.79453e-05	42.4374	25.0737	52.781	20.3802	8.88556	4.63782	5.64161
4122	ENSG00000182873	PRKCZ-AS1	82.6232	1.0022	0.228059	4.39447	1.11044e-05	5.96573e-05	99.728	123.362	98.1542	99.6366	46.4024	59.3641	51.7147
4126	ENSG00000186715	MST1L	34.198	1.9108	0.434952	4.39312	1.11737e-05	5.99713e-05	35.0109	72.2122	42.5952	49.8183	8.88556	12.0583	18.8054
4127	ENSG00000130775	THEMIS2	204.232	1.07481	0.244669	4.39292	1.1184e-05	6.00122e-05	171.872	276.813	259.275	346.464	120.449	141.917	112.832
4131	ENSG00000200087	SNORA73B	71.3387	-1.4062	0.320258	-4.39085	1.12909e-05	6.05271e-05	56.2296	46.1356	40.7432	23.7769	115.512	85.336	131.637
4133	ENSG00000129749	CHRNA10	20.7297	2.22716	0.507499	4.38849	1.14139e-05	6.11567e-05	28.6453	24.0707	41.6692	30.5703	9.87284	4.63782	5.64161
4141	ENSG00000277117	FP565260.3	44.643	-1.34397	0.306663	-4.38258	1.17284e-05	6.27203e-05	35.0109	28.0825	24.0756	20.3802	76.0209	60.2917	68.6395
4142	ENSG00000119862	LGALSL	6467.6	-1.14161	0.260578	-4.38107	1.18099e-05	6.3141e-05	6912	3636.69	3886.35	2618.86	9635.89	9407.36	9176.07
4144	ENSG00000267296	CEBPA-DT	39.9048	-1.70846	0.390002	-4.38063	1.18335e-05	6.32369e-05	16.975	19.056	15.7417	29.4381	90.8302	61.2193	46.0731
4146	ENSG00000159167	STC1	88.1938	1.71952	0.392689	4.37884	1.19314e-05	6.37292e-05	55.1687	135.398	133.342	178.893	47.3896	38.9577	28.208
4147	ENSG00000166803	PCLAF	37.9986	-1.79996	0.4111	-4.3784	1.19553e-05	6.38412e-05	15.914	28.0825	21.2976	7.92564	75.0336	53.7988	63.9382
4150	ENSG00000257354	AC048341.1	59.3781	1.38713	0.316992	4.37592	1.20923e-05	6.45262e-05	78.5092	86.2535	87.0424	71.3307	20.733	45.4507	26.3275
4162	ENSG00000167889	MGAT5B	19.0164	2.53463	0.580097	4.36933	1.24629e-05	6.63121e-05	16.975	38.112	23.1496	39.6282	5.92371	5.56539	3.76107
4178	ENSG00000168078	PBK	289.76	-1.602	0.367483	-4.3594	1.30419e-05	6.91104e-05	270.539	170.501	111.118	66.8018	457.113	429.462	522.789
4182	ENSG00000008056	SYN1	70.4803	-1.57784	0.362107	-4.3574	1.31618e-05	6.96957e-05	44.5593	25.0737	22.2236	61.1406	128.347	103.887	108.131
4191	ENSG00000272079	AC004233.2	93.1628	1.63466	0.375553	4.35269	1.3448e-05	7.10582e-05	159.14	83.2446	138.897	143.794	69.1099	25.0442	32.9094
4196	ENSG00000119121	TRPM6	44.6614	1.47628	0.339339	4.35044	1.35863e-05	7.17034e-05	80.6311	60.1768	60.1889	45.2894	18.7584	26.8994	20.6859
4198	ENSG00000204856	FAM216A	93.1664	-1.54093	0.354278	-4.34948	1.36462e-05	7.19857e-05	88.0577	45.1326	32.4094	39.6282	117.487	179.948	149.503
4205	ENSG00000231605	LINC01363	14.1277	3.60871	0.831307	4.34101	1.4183e-05	7.46929e-05	13.7922	35.1031	14.8157	29.4381	2.96185	2.78269	0
4206	ENSG00000067798	NAV3	4238.39	1.25605	0.289473	4.33907	1.43085e-05	7.53357e-05	2683.11	5623.52	5651.27	8620.83	2558.05	2413.52	2118.42
4209	ENSG00000285737	LINC02680	24.4991	1.8505	0.426574	4.33806	1.43749e-05	7.56484e-05	42.4374	34.1002	37.0393	28.3058	11.8474	7.42052	10.3429
4212	ENSG00000135114	OASL	279.47	-1.74193	0.40162	-4.33725	1.44277e-05	7.58548e-05	51.9858	180.53	94.4502	230.976	526.223	512.943	359.182
4217	ENSG00000124116	WFDC3	86.82	1.02562	0.236628	4.33433	1.46207e-05	7.67785e-05	96.5451	118.348	120.378	108.694	55.2879	42.668	65.8187
4218	ENSG00000126562	WNK4	45.0855	1.78818	0.412634	4.33356	1.46717e-05	7.70281e-05	43.4984	61.1798	52.781	101.901	19.7457	12.9859	23.5067
4219	ENSG00000185972	CCIN	31.9364	2.46395	0.568606	4.33331	1.46883e-05	7.70971e-05	28.6453	31.0914	45.3732	91.711	9.87284	4.63782	12.2235
4221	ENSG00000184925	LCN12	10.9622	5.80202	1.33904	4.33298	1.47104e-05	7.71765e-05	16.975	23.0678	27.7795	7.92564	0.987284	0	0
4232	ENSG00000165794	SLC39A2	475.227	-1.55613	0.359502	-4.32856	1.50086e-05	7.85364e-05	376.632	377.108	163.899	120.017	937.92	697.529	653.486
4234	ENSG00000205847	OR7E91P	75.1894	-1.09646	0.253337	-4.32806	1.50427e-05	7.86775e-05	59.4124	40.1179	58.3369	44.1571	92.8047	123.366	108.131
4239	ENSG00000179388	EGR3	240.451	-1.15998	0.268112	-4.32647	1.51521e-05	7.91563e-05	86.9967	154.454	219.458	167.571	385.041	331.141	338.496
4242	ENSG00000257221	AC007569.1	13.9248	3.14859	0.72806	4.32464	1.52784e-05	7.97598e-05	10.6094	28.0825	29.6315	21.5124	2.96185	1.85513	2.8208
4244	ENSG00000130653	PNPLA7	35.8398	1.69232	0.391471	4.32296	1.53948e-05	8.03294e-05	41.3765	59.1739	50.0031	53.215	7.89827	20.4064	18.8054
4252	ENSG00000162931	TRIM17	217.052	1.09295	0.25308	4.3186	1.57025e-05	8.17809e-05	276.904	310.914	342.614	193.612	95.7666	166.034	133.518
4254	ENSG00000010319	SEMA3G	18.3529	-2.16316	0.501152	-4.31638	1.58608e-05	8.25639e-05	5.30468	12.0354	7.40786	4.52894	37.5168	27.8269	33.8496
4255	ENSG00000127129	EDN2	23.4377	-2.03955	0.472519	-4.31634	1.58641e-05	8.25639e-05	8.48749	8.02358	10.1858	13.5868	47.3896	51.9436	24.447
4259	ENSG00000163395	IGFN1	2353.21	1.90983	0.442682	4.31423	1.60161e-05	8.32769e-05	1404.68	4097.04	3208.53	5021.46	1025.79	898.81	816.152
4260	ENSG00000197084	LCE1C	781.423	-2.16599	0.502114	-4.31375	1.60512e-05	8.34398e-05	117.764	325.958	275.017	534.414	1200.54	1449.78	1566.49
4266	ENSG00000166473	PKD1L2	16.7301	3.44981	0.80024	4.31097	1.62537e-05	8.43737e-05	22.2796	47.1385	27.7795	12.4546	0	4.63782	2.8208
4277	ENSG00000112139	MDGA1	94.5219	1.90836	0.443533	4.30262	1.68789e-05	8.73936e-05	46.6812	131.386	148.157	225.315	32.5804	37.1026	40.4315
4279	ENSG00000272720	AL022322.1	17.3803	2.38969	0.555532	4.30162	1.69552e-05	8.77414e-05	25.4625	27.0796	22.2236	31.7026	3.94914	2.78269	8.46241
4280	ENSG00000280537	AC068946.1	12.1525	3.38687	0.787353	4.30159	1.69579e-05	8.77414e-05	15.914	15.0442	21.2976	27.1736	0.987284	3.71026	0.940268
4281	ENSG00000182898	TCHHL1	717.184	2.26889	0.527525	4.301	1.70026e-05	8.79522e-05	1803.59	1344.95	762.084	433.646	180.673	218.905	276.439
4283	ENSG00000170425	ADORA2B	566.902	-1.4753	0.343109	-4.29982	1.70941e-05	8.83838e-05	602.611	283.834	207.42	192.48	1026.78	800.488	854.703
4288	ENSG00000001561	ENPP4	12.3001	3.40118	0.791552	4.29685	1.73244e-05	8.94704e-05	19.0968	23.0678	11.1118	27.1736	0.987284	2.78269	1.88054
4292	ENSG00000255303	OR5BA1P	56.1865	1.1173	0.260117	4.29537	1.74399e-05	8.99827e-05	79.5702	67.1975	68.5227	76.9919	37.5168	31.5372	31.9691
4297	ENSG00000249863	AC021106.1	42.4432	-1.72639	0.402283	-4.29147	1.77492e-05	9.14721e-05	12.7312	36.1061	20.3716	15.8513	85.8937	57.509	68.6395
4304	ENSG00000170961	HAS2	112.923	1.97862	0.461361	4.28864	1.79767e-05	9.24941e-05	53.0468	126.371	202.79	281.926	39.4914	44.5231	42.312
4306	ENSG00000270689	BUD13P1	15.4443	2.81153	0.65575	4.2875	1.80697e-05	9.29292e-05	12.7312	28.0825	24.0756	32.8348	1.97457	3.71026	4.70134
4318	ENSG00000170364	SETMAR	212.644	-1.05256	0.246069	-4.27751	1.88997e-05	9.69275e-05	189.907	153.451	153.713	84.9175	293.223	325.575	287.722
4322	ENSG00000113073	SLC4A9	58.6938	1.23914	0.289806	4.27576	1.90486e-05	9.76009e-05	79.5702	73.2151	62.9668	96.2399	30.6058	27.8269	40.4315
4325	ENSG00000162461	SLC25A34	41.1956	1.5194	0.355546	4.27341	1.92505e-05	9.85747e-05	58.3515	39.1149	72.2267	58.8762	18.7584	24.1167	16.9248
4332	ENSG00000100867	DHRS2	18.8536	4.32312	1.0129	4.26808	1.97165e-05	0.000100784	2.12187	38.112	41.6692	45.2894	1.97457	0.927565	1.88054
4333	ENSG00000233217	MROH3P	27.8101	2.30548	0.540172	4.26804	1.972e-05	0.000100784	20.1578	69.2034	38.8913	40.7604	8.88556	11.1308	5.64161
4338	ENSG00000188818	ZDHHC11	75.945	1.13187	0.265451	4.26396	2.00837e-05	0.000102525	107.155	103.304	101.858	83.7853	39.4914	60.2917	35.7302
4339	ENSG00000112511	PHF1	104.688	4.32336	1.01445	4.26177	2.02814e-05	0.00010351	233.406	29.0855	396.321	47.5538	4.93642	8.34808	13.1637
4343	ENSG00000187556	NANOS3	23.8915	1.92641	0.452188	4.2602	2.0424e-05	0.000104142	27.5843	34.1002	30.5574	47.5538	6.91099	11.1308	9.40268
4352	ENSG00000233101	HOXB-AS3	16.284	2.74915	0.646147	4.25469	2.09343e-05	0.000106524	19.0968	26.0766	16.6677	40.7604	2.96185	2.78269	5.64161
4361	ENSG00000233585	AC231533.2	45.1165	-1.65723	0.390309	-4.24593	2.17685e-05	0.00011054	16.975	39.1149	12.9638	24.9091	78.9827	72.3501	70.5201
4366	ENSG00000280152	AC009078.3	33.894	1.76113	0.415121	4.24244	2.21107e-05	0.000112149	41.3765	51.1503	57.4109	44.1571	19.7457	6.49295	16.9248
4372	ENSG00000224934	AL391684.1	16.034	2.47482	0.583581	4.24075	2.22772e-05	0.000112812	19.0968	34.1002	18.5197	27.1736	4.93642	3.71026	4.70134
4374	ENSG00000269959	SPACA6P-AS	11.2578	4.91415	1.15909	4.23965	2.23868e-05	0.000113341	21.2187	26.0766	14.8157	14.719	1.97457	0	0
4390	ENSG00000221843	C2orf16	163.044	1.49549	0.353385	4.2319	2.31729e-05	0.000116894	96.5451	235.693	239.83	329.48	83.9192	86.2635	69.5798
4393	ENSG00000053108	FSTL4	34.4332	-1.70776	0.40361	-4.23123	2.32422e-05	0.000117163	19.0968	22.0648	12.9638	15.8513	35.5422	60.2917	75.2214
4399	ENSG00000205189	ZBTB10	163.923	1.10754	0.262123	4.22528	2.38643e-05	0.000120135	163.384	164.483	237.052	286.455	91.8174	120.583	83.6838
4401	ENSG00000188985	DHFRP1	113.004	-1.62877	0.385547	-4.22458	2.39388e-05	0.000120456	102.911	57.168	28.7055	49.8183	226.088	132.642	193.695
4402	ENSG00000137965	IFI44	13.6909	4.18124	0.989819	4.22425	2.39741e-05	0.000120606	7.42655	39.1149	19.4456	26.0414	0.987284	0	2.8208
4403	ENSG00000177409	SAMD9L	24.1847	2.19246	0.51919	4.22285	2.41237e-05	0.000121331	18.0359	38.112	41.6692	47.5538	10.8601	7.42052	5.64161
4404	ENSG00000123612	ACVR1C	16.9684	2.96723	0.702853	4.2217	2.42469e-05	0.000121923	18.0359	47.1385	29.6315	13.5868	1.97457	3.71026	4.70134
4409	ENSG00000161888	SPC24	200.042	-1.55195	0.367774	-4.21985	2.4446e-05	0.000122784	184.603	129.38	53.707	70.1985	365.295	271.776	325.333
4414	ENSG00000076382	SPAG5	612.834	-1.08756	0.257795	-4.2187	2.4571e-05	0.000123272	555.93	512.506	351.873	233.24	928.047	840.374	867.867
4422	ENSG00000227591	HSD11B1-AS1	36.0223	1.44798	0.343519	4.21513	2.49639e-05	0.000125017	42.4374	45.1326	54.633	55.4795	22.7075	14.841	16.9248
4431	ENSG00000104147	OIP5	81.2333	-1.26135	0.299618	-4.20986	2.55532e-05	0.000127708	70.0218	44.1297	52.781	36.2315	89.8429	128.004	147.622
4432	ENSG00000081052	COL4A4	29.05	1.62382	0.385747	4.20954	2.55894e-05	0.00012786	41.3765	44.1297	40.7432	37.3637	8.88556	12.9859	17.8651
4442	ENSG00000011465	DCN	102.099	1.32698	0.315799	4.20198	2.6459e-05	0.000131848	119.886	183.539	137.971	108.694	61.2116	71.4225	31.9691
4449	ENSG00000271781	AC026740.1	300.001	1.01767	0.242285	4.2003	2.66567e-05	0.000132703	303.428	417.226	273.165	538.943	182.648	204.064	180.531
4452	ENSG00000267278	MAP3K14-AS1	95.5553	1.01194	0.240988	4.19913	2.67948e-05	0.000133282	111.398	135.398	130.564	109.827	78.9827	51.9436	50.7744
4454	ENSG00000163359	COL6A3	252.351	1.39561	0.332396	4.19863	2.6853e-05	0.000133511	163.384	502.477	387.061	321.554	140.194	152.121	99.6684
4457	ENSG00000204219	TCEA3	41.1797	-1.53276	0.365136	-4.19778	2.69546e-05	0.000133902	35.0109	17.0501	24.0756	14.719	60.2243	76.0603	61.1174
4459	ENSG00000226051	ZNF503-AS1	38.3787	-1.86226	0.443904	-4.19519	2.7264e-05	0.000135403	35.0109	11.0324	14.8157	11.3223	58.2498	68.6398	69.5798
4460	ENSG00000153044	CENPH	214.69	-1.45749	0.347461	-4.19469	2.73243e-05	0.000135672	219.614	98.2888	112.044	61.1406	332.715	332.068	346.959
4462	ENSG00000203709	MIR29B2CHG	90.2882	1.08277	0.258228	4.19307	2.75208e-05	0.000136586	113.52	133.392	117.6	101.901	75.0336	46.3782	44.1926
4464	ENSG00000158764	ITLN2	24.6241	2.7553	0.657811	4.18859	2.80699e-05	0.000139249	16.975	37.109	60.1889	40.7604	8.88556	0.927565	7.52214
4472	ENSG00000268964	ERVV-2	10.9579	3.84808	0.919888	4.1832	2.87429e-05	0.000142333	15.914	18.053	28.7055	10.1901	1.97457	0.927565	0.940268
4481	ENSG00000102879	CORO1A	1137.03	1.25845	0.301303	4.17668	2.95793e-05	0.00014618	1006.83	1070.14	1440.83	2541.87	792.789	614.048	492.7
4485	ENSG00000169607	CKAP2L	385.936	-1.17939	0.282561	-4.17393	2.99391e-05	0.000147826	409.521	220.648	184.271	186.819	677.277	480.479	542.534
4487	ENSG00000146670	CDCA5	1145.76	-1.7929	0.429578	-4.17364	2.99777e-05	0.000147951	964.391	569.674	337.984	356.654	2203.62	1650.14	1937.89
4498	ENSG00000184669	OR7E14P	9.2382	-3.44938	0.827704	-4.1674	3.08088e-05	0.000151681	0	2.00589	3.70393	1.13223	16.7838	24.1167	16.9248
4499	ENSG00000285799	AL645929.3	5.9972	5.90051	1.41635	4.16599	3.09998e-05	0.000152588	12.7312	11.0324	4.62991	13.5868	0	0	0
4500	ENSG00000213556	AL359692.1	14.7301	2.60248	0.624883	4.16474	3.11702e-05	0.000153392	20.1578	19.056	33.3354	19.248	1.97457	4.63782	4.70134
4501	ENSG00000111859	NEDD9	456.435	1.18452	0.284438	4.16442	3.12149e-05	0.000153578	343.743	883.596	693.561	481.199	252.745	239.312	300.886
4502	ENSG00000154556	SORBS2	17.397	3.01295	0.723648	4.16355	3.13338e-05	0.000154128	12.7312	41.1208	36.1133	21.5124	0.987284	6.49295	2.8208
4504	ENSG00000228436	AL139260.1	22.5779	1.95368	0.469418	4.16193	3.15571e-05	0.000155158	33.9499	28.0825	45.3732	24.9091	9.87284	9.27565	6.58187
4508	ENSG00000203930	LINC00632	14.9864	4.75396	1.1427	4.1603	3.17834e-05	0.000156132	8.48749	53.1562	26.8535	13.5868	0	0	2.8208
4511	ENSG00000204869	IGFL4	9.39779	5.57849	1.34139	4.15875	3.1999e-05	0.0001571	10.6094	19.056	25.0015	10.1901	0	0.927565	0
4512	ENSG00000267750	RUNDC3A-AS1	62.2763	1.42681	0.343091	4.15868	3.20089e-05	0.0001571	101.85	115.339	70.3747	53.215	33.5677	34.3199	27.2678
4513	ENSG00000087884	AAMDC	126.075	1.37478	0.330632	4.15805	3.20977e-05	0.000157501	152.775	101.298	176.863	253.62	86.881	58.4366	52.655
4517	ENSG00000074047	GLI2	232.292	1.39513	0.335668	4.1563	3.2345e-05	0.000158574	152.775	277.816	421.322	413.265	134.271	138.207	88.3852
4520	ENSG00000234709	UPF3AP3	14.5975	2.58189	0.62134	4.15536	3.2478e-05	0.000159121	19.0968	21.0619	21.2976	29.4381	1.97457	6.49295	2.8208
4524	ENSG00000146350	TBC1D32	97.7543	1.01724	0.244927	4.15323	3.27811e-05	0.000160464	143.226	143.421	101.858	110.959	52.3261	75.1327	57.3563
4538	ENSG00000135063	FAM189A2	57.9945	1.27451	0.307715	4.14187	3.4449e-05	0.000168108	79.5702	62.1827	67.5967	100.769	26.6567	28.7545	40.4315
4541	ENSG00000130340	SNX9	8093.24	1.56265	0.377492	4.13956	3.47978e-05	0.000169698	6822.88	8468.89	11773.9	18115.7	3831.65	3916.18	3723.46
4552	ENSG00000137807	KIF23	871.625	-1.01077	0.244556	-4.13309	3.57916e-05	0.000174123	894.369	589.733	564.85	380.431	1353.57	1050	1268.42
4558	ENSG00000113389	NPR3	24.0203	-1.82855	0.442875	-4.12882	3.64628e-05	0.000177154	9.54842	19.056	9.25983	7.92564	35.5422	46.3782	40.4315
4560	ENSG00000153012	LGI2	305.067	3.00481	0.728024	4.12735	3.66974e-05	0.000178216	146.409	273.805	509.291	1023.54	45.4151	88.1187	48.8939
4566	ENSG00000168542	COL3A1	56.6974	1.56735	0.379971	4.12493	3.70848e-05	0.000179912	122.008	83.2446	53.707	57.7439	32.5804	25.9718	21.6262
4567	ENSG00000250519	AP002784.1	16.888	2.34609	0.568787	4.12473	3.71163e-05	0.000179974	16.975	33.0973	21.2976	31.7026	3.94914	6.49295	4.70134
4571	ENSG00000269899	AC025857.2	71.3697	1.10027	0.266938	4.12181	3.75912e-05	0.000182117	109.276	102.301	81.4865	76.9919	48.3769	47.3058	33.8496
4574	ENSG00000198429	ZNF69	61.2104	1.46301	0.35496	4.12162	3.76224e-05	0.000182149	54.1077	120.354	85.1904	76.9919	39.4914	23.1891	29.1483
4582	ENSG00000278600	AC015871.3	44.5688	1.89989	0.46122	4.11926	3.80092e-05	0.0001837	45.6202	71.2092	100.932	41.8927	15.7965	10.2032	26.3275
4585	ENSG00000137812	KNL1	338.283	-1.17272	0.2848	-4.11769	3.82696e-05	0.000184824	350.109	215.634	175.011	139.265	562.752	412.766	512.446
4586	ENSG00000263874	LINC00672	35.7327	1.79157	0.435094	4.11765	3.82751e-05	0.000184824	58.3515	57.168	58.3369	31.7026	10.8601	10.2032	23.5067
4587	ENSG00000164483	SAMD3	24.0282	2.47356	0.600731	4.11758	3.82865e-05	0.000184838	32.889	66.1945	18.5197	30.5703	6.91099	3.71026	9.40268
4592	ENSG00000214049	UCA1	299.659	1.12573	0.273556	4.11516	3.86909e-05	0.000186588	265.234	380.117	310.204	605.745	197.457	179.948	158.905
4593	ENSG00000276672	AL161891.1	28.9785	-2.15332	0.523416	-4.11398	3.88892e-05	0.000187503	15.914	18.053	9.25983	3.3967	52.3261	34.3199	69.5798
4594	ENSG00000108511	HOXB6	39.5723	1.56265	0.379879	4.11356	3.89612e-05	0.000187809	60.4733	50.1474	75.0046	35.0993	21.7203	16.6962	17.8651
4595	ENSG00000164488	DACT2	76.4839	1.04778	0.254735	4.11321	3.90194e-05	0.000188049	86.9967	126.371	88.8944	90.5787	44.4278	44.5231	53.5953
4612	ENSG00000151376	ME3	109.607	-1.03983	0.25334	-4.1045	4.05198e-05	0.00019456	91.2405	90.2652	71.3007	48.6861	163.889	134.497	167.368
4616	ENSG00000049249	TNFRSF9	23.1956	1.87874	0.458325	4.09916	4.1466e-05	0.000198931	22.2796	34.1002	38.8913	39.6282	6.91099	9.27565	11.2832
4617	ENSG00000119782	FKBP1B	198.236	1.23813	0.30211	4.09828	4.16239e-05	0.000199645	190.968	191.563	252.793	417.794	112.55	131.714	90.2657
4621	ENSG00000233695	GAS6-AS1	51.5359	1.54425	0.377114	4.09492	4.2231e-05	0.000202382	49.864	79.2328	62.9668	95.1077	13.822	30.6096	29.1483
4622	ENSG00000168497	CAVIN2	55.1048	-2.21913	0.542102	-4.09356	4.24792e-05	0.000203527	47.7421	12.0354	20.3716	5.66117	104.652	90.9013	104.37
4624	ENSG00000267073	AC005256.1	58.6023	1.24559	0.304457	4.09117	4.29194e-05	0.000205547	98.667	77.2269	65.7448	70.1985	24.6821	42.668	31.0288
4625	ENSG00000261971	MMP25-AS1	118.709	1.05736	0.258483	4.09062	4.30216e-05	0.000205992	131.556	139.41	177.789	161.909	78.9827	48.2334	93.0865
4628	ENSG00000183763	TRAIP	145.333	-1.20896	0.295664	-4.08896	4.33318e-05	0.000207343	127.312	115.339	80.5605	48.6861	210.292	220.76	214.381
4633	ENSG00000118292	C1orf54	55.2595	1.2576	0.307797	4.08581	4.3923e-05	0.000209945	71.0827	55.1621	94.4502	73.5952	36.5295	30.6096	25.3872
4635	ENSG00000230408	BZW1-AS1	29.8221	1.87422	0.458852	4.08459	4.41549e-05	0.000210995	43.4984	28.0825	41.6692	60.0084	17.7711	10.2032	7.52214
4638	ENSG00000225969	ABHD11-AS1	10.1965	4.17113	1.02151	4.0833	4.44006e-05	0.000211999	7.42655	21.0619	18.5197	21.5124	0.987284	0.927565	0.940268
4640	ENSG00000269352	PTOV1-AS2	50.2965	1.28306	0.314373	4.08133	4.47781e-05	0.000213709	63.6561	63.1857	84.2644	57.7439	36.5295	23.1891	23.5067
4649	ENSG00000142920	AZIN2	117.822	1.12427	0.275928	4.07452	4.61084e-05	0.000219632	120.947	180.53	195.382	116.62	54.3006	72.3501	84.6241
4651	ENSG00000007372	PAX6	5.85882	5.87286	1.44156	4.07397	4.62187e-05	0.000220063	10.6094	18.053	5.5559	6.7934	0	0	0
4669	ENSG00000257308	AC090017.1	21.4536	2.45316	0.603484	4.065	4.80325e-05	0.000227817	13.7922	52.1532	38.8913	27.1736	7.89827	5.56539	4.70134
4672	ENSG00000269837	IPO5P1	78.4156	1.22607	0.301668	4.0643	4.81767e-05	0.000228387	89.1186	88.2593	124.082	114.356	27.644	58.4366	47.0134
4674	ENSG00000148344	PTGES	9983.43	-2.2803	0.561228	-4.06305	4.84362e-05	0.000229486	7306.66	3253.56	2914.07	1576.07	17444.3	18429.8	18959.6
4680	ENSG00000253669	GASAL1	78.8696	1.19904	0.295311	4.06028	4.90139e-05	0.000231926	92.3014	70.2063	126.86	126.81	45.4151	51.9436	38.551
4681	ENSG00000272849	AC084018.1	29.9072	1.71755	0.423034	4.06008	4.9055e-05	0.00023207	32.889	51.1503	54.633	31.7026	11.8474	10.2032	16.9248
4682	ENSG00000198854	C1orf68	54.6338	2.16894	0.534302	4.05938	4.9203e-05	0.000232721	26.5234	101.298	87.9684	112.091	7.89827	25.9718	20.6859
4684	ENSG00000167971	CASKIN1	15.9375	-2.08993	0.514873	-4.05911	4.92593e-05	0.000232888	7.42655	9.02652	5.5559	4.52894	34.555	22.2616	28.208
4695	ENSG00000156970	BUB1B	448.445	-1.31221	0.323686	-4.05397	5.03565e-05	0.000237517	455.141	291.858	214.828	134.736	758.234	624.251	660.068
4700	ENSG00000265096	C1QTNF1-AS1	27.6776	1.75624	0.433528	4.05105	5.0988e-05	0.000240189	29.7062	54.1591	30.5574	44.1571	11.8474	13.9135	9.40268
4701	ENSG00000274322	AL136531.2	77.0332	1.08443	0.26769	4.05106	5.09859e-05	0.000240189	68.9608	107.315	100.932	121.149	49.3642	46.3782	45.1328
4704	ENSG00000135477	KRT87P	33.2528	1.51276	0.373541	4.04979	5.1263e-05	0.000241331	40.3156	48.1415	52.781	43.0249	14.8093	11.1308	22.5664
4711	ENSG00000151917	BEND6	21.8925	1.7797	0.440024	4.04455	5.24237e-05	0.000246428	27.5843	32.0943	38.8913	27.1736	7.89827	10.2032	9.40268
4715	ENSG00000240710	AL512306.3	5.21497	5.70789	1.41282	4.04007	5.34349e-05	0.000250969	9.54842	12.0354	9.25983	5.66117	0	0	0
4716	ENSG00000173391	OLR1	69.1271	-1.22268	0.30266	-4.03978	5.35022e-05	0.000251231	59.4124	50.1474	25.9275	40.7604	109.589	93.684	104.37
4720	ENSG00000090447	TFAP4	351.459	-1.45327	0.359872	-4.0383	5.384e-05	0.000252603	380.876	188.554	123.156	113.223	524.248	552.829	577.324
4721	ENSG00000238271	IFNWP19	80.8557	1.17145	0.290093	4.03818	5.38673e-05	0.000252678	93.3623	135.398	108.34	87.182	64.1735	37.1026	40.4315
4722	ENSG00000207652	MIR621	83.1294	-1.38646	0.343371	-4.03778	5.39594e-05	0.000253056	83.8139	30.0884	45.3732	37.3637	132.296	134.497	118.474
4723	ENSG00000236876	TMSB4XP1	27.9885	1.50726	0.373299	4.03768	5.39824e-05	0.000253111	38.1937	38.112	43.5212	35.0993	15.7965	13.9135	11.2832
4724	ENSG00000183484	GPR132	106.907	1.77247	0.439108	4.03653	5.42479e-05	0.000254301	54.1077	150.442	155.565	253.62	39.4914	57.509	37.6107
4726	ENSG00000167210	LOXHD1	142.122	3.47842	0.861951	4.03552	5.44821e-05	0.000255256	31.8281	169.498	200.938	529.886	19.7457	21.334	21.6262
4730	ENSG00000175868	CALCB	11.1705	3.877	0.961554	4.03202	5.52996e-05	0.000258848	10.6094	36.1061	12.9638	14.719	0.987284	0.927565	1.88054
4731	ENSG00000232457	SLC16A6P1	10.9258	3.84274	0.95305	4.03205	5.52924e-05	0.000258848	8.48749	22.0648	29.6315	12.4546	1.97457	0.927565	0.940268
4732	ENSG00000184564	SLITRK6	19.7741	3.35515	0.832198	4.03168	5.538e-05	0.00025917	12.7312	57.168	50.0031	9.05787	1.97457	2.78269	4.70134
4733	ENSG00000188396	TCTEX1D4	13.7852	2.76441	0.685883	4.03044	5.56736e-05	0.000260488	23.3406	14.0413	16.6677	32.8348	4.93642	1.85513	2.8208
4739	ENSG00000226332	AL354836.1	44.7289	1.20442	0.299212	4.0253	5.69016e-05	0.000265897	55.1687	65.1916	64.8188	50.9505	23.6948	23.1891	30.0886
4744	ENSG00000213673	SLC25A5P3	64.6411	-1.33526	0.332027	-4.02154	5.78183e-05	0.000269896	44.5593	57.168	23.1496	31.7026	84.9064	109.453	101.549
4747	ENSG00000261485	PAN3-AS1	11.1609	3.53307	0.878654	4.02101	5.79496e-05	0.000270338	21.2187	18.053	25.0015	9.05787	1.97457	0	2.8208
4749	ENSG00000122986	HVCN1	23.6487	1.84235	0.458199	4.02086	5.79864e-05	0.000270435	25.4625	45.1326	27.7795	38.496	11.8474	7.42052	9.40268
4754	ENSG00000182175	RGMA	98.5385	-1.17012	0.2912	-4.01827	5.86266e-05	0.000273094	49.864	67.1975	64.8188	74.7274	193.508	145.628	94.0268
4755	ENSG00000160471	COX6B2	36.447	1.48467	0.369525	4.01778	5.87485e-05	0.000273604	43.4984	56.165	57.4109	44.1571	13.822	25.9718	14.104
4765	ENSG00000124920	MYRF	148.98	-1.16264	0.290057	-4.00832	6.11521e-05	0.0002842	72.1436	77.2269	84.2644	156.248	234.974	236.529	181.472
[truncated: 1,230 more rows]

## Sheet: Sheet1
Gene stable ID		Gene name
ENSG00000000460		C1orf112
ENSG00000000971		CFH
ENSG00000001497		LAS1L
ENSG00000001561		ENPP4
ENSG00000002079		MYH16
ENSG00000002726		AOC1
ENSG00000003096		KLHL13
ENSG00000003436		TFPI
ENSG00000003989		SLC7A2
ENSG00000004139		SARM1
ENSG00000005001		PRSS22
ENSG00000005022		SLC25A5
ENSG00000005102		MEOX1
ENSG00000005238		FAM214B
ENSG00000006118		TMEM132A
ENSG00000006210		CX3CL1
ENSG00000006468		ETV1
ENSG00000006534		ALDH3B1
ENSG00000006555		TTC22
ENSG00000006756		ARSD
ENSG00000007237		GAS7
ENSG00000007255		TRAPPC6A
ENSG00000007372		PAX6
ENSG00000007968		E2F2
ENSG00000008056		SYN1
ENSG00000008118		CAMK1G
ENSG00000008323		PLEKHG6
ENSG00000008394		MGST1
ENSG00000008405		CRY1
ENSG00000008441		NFIX
ENSG00000008517		IL32
ENSG00000009790		TRAF3IP3
ENSG00000010295		IFFO1
ENSG00000010310		GIPR
ENSG00000010319		SEMA3G
ENSG00000010361		FUZ
ENSG00000010671		BTK
ENSG00000011028		MRC2
ENSG00000011201		ANOS1
ENSG00000011332		DPF1
ENSG00000011347		SYT7
ENSG00000011422		PLAUR
ENSG00000011426		ANLN
ENSG00000011465		DCN
ENSG00000011677		GABRA3
ENSG00000012048		BRCA1
ENSG00000012124		CD22
ENSG00000012171		SEMA3B
ENSG00000012223		LTF
ENSG00000012822		CALCOCO1
ENSG00000013375		PGM3
ENSG00000013392		RWDD2A
ENSG00000013573		DDX11
ENSG00000016402		IL20RA
ENSG00000016602		CLCA4
ENSG00000018408		WWTR1
ENSG00000019582		CD74
ENSG00000021355		SERPINB1
ENSG00000022267		FHL1
ENSG00000023318		ERP44
ENSG00000023445		BIRC3
ENSG00000023902		PLEKHO1
ENSG00000025434		NR1H3
ENSG00000026025		VIM
ENSG00000026559		KCNG1
ENSG00000026751		SLAMF7
ENSG00000026950		BTN3A1
ENSG00000027644		INSRR
ENSG00000028277		POU2F2
ENSG00000029534		ANK1
ENSG00000030066		NUP160
ENSG00000031081		ARHGAP31
ENSG00000031691		CENPQ
ENSG00000033170		FUT8
ENSG00000034053		APBA2
ENSG00000034693		PEX3
ENSG00000035862		TIMP2
ENSG00000038295		TLL1
ENSG00000039987		BEST2
ENSG00000040275		SPDL1
ENSG00000041353		RAB27B
ENSG00000041982		TNC
ENSG00000042062		RIPOR3
ENSG00000042781		USH2A
ENSG00000042832		TG
ENSG00000043039		BARX2
ENSG00000044574		HSPA5
ENSG00000046653		GPM6B
ENSG00000048162		NOP16
ENSG00000048342		CC2D2A
ENSG00000049130		KITLG
ENSG00000049192		ADAMTS6
ENSG00000049249		TNFRSF9
ENSG00000049323		LTBP1
ENSG00000049540		ELN
ENSG00000049541		RFC2
ENSG00000049759		NEDD4L
ENSG00000050030		NEXMIF
ENSG00000050165		DKK3
ENSG00000050438		SLC4A8
ENSG00000050730		TNIP3
ENSG00000051108		HERPUD1
ENSG00000051341		POLQ
ENSG00000052802		MSMO1
ENSG00000053108		FSTL4
ENSG00000053372		MRTO4
ENSG00000053747		LAMA3
ENSG00000054654		SYNE2
ENSG00000055163		CYFIP2
ENSG00000055732		MCOLN3
ENSG00000056558		TRAF1
ENSG00000057019		DCBLD2
ENSG00000057149		SERPINB3
ENSG00000058085		LAMC2
ENSG00000058804		NDC1
ENSG00000060656		PTPRU
ENSG00000062282		DGAT2
ENSG00000062822		POLD1
ENSG00000063180		CA11
ENSG00000063438		AHRR
ENSG00000064042		LIMCH1
ENSG00000064195		DLX3
ENSG00000064309		CDON
ENSG00000064547		LPAR2
ENSG00000064687		ABCA7
ENSG00000064886		CHI3L2
ENSG00000064932		SBNO2
ENSG00000065183		WDR3
ENSG00000065320		NTN1
ENSG00000065328		MCM10
ENSG00000065534		MYLK
ENSG00000065618		COL17A1
ENSG00000065621		GSTO2
ENSG00000065989		PDE4A
ENSG00000066468		FGFR2
ENSG00000066735		KIF26A
ENSG00000067715		SYT1
ENSG00000067798		NAV3
ENSG00000068078		FGFR3
ENSG00000068079		IFI35
ENSG00000068615		REEP1
ENSG00000069011		PITX1
ENSG00000069018		TRPC7
ENSG00000069493		CLEC2D
ENSG00000069535		MAOB
ENSG00000070047		PHRF1
ENSG00000070081		NUCB2
ENSG00000070540		WIPI1
ENSG00000070669		ASNS
ENSG00000070729		CNGB1
ENSG00000070814		TCOF1
ENSG00000070950		RAD18
ENSG00000071242		RPS6KA2
ENSG00000071537		SEL1L
ENSG00000071539		TRIP13
ENSG00000072163		LIMS2
ENSG00000072195		SPEG
ENSG00000072201		LNX1
ENSG00000072422		RHOBTB1
ENSG00000072501		SMC1A
ENSG00000072657		TRHDE
ENSG00000072682		P4HA2
ENSG00000072736		NFATC3
ENSG00000072786		STK10
ENSG00000072832		CRMP1
ENSG00000072840		EVC
ENSG00000072849		DERL2
ENSG00000073111		MCM2
ENSG00000073150		PANX2
ENSG00000073605		GSDMB
ENSG00000073756		PTGS2
ENSG00000074047		GLI2
ENSG00000074181		NOTCH3
ENSG00000074410		CA12
ENSG00000074582		BCS1L
ENSG00000074590		NUAK1
ENSG00000074621		SLC24A1
ENSG00000074695		LMAN1
ENSG00000074842		MYDGF
ENSG00000075131		TIPIN
ENSG00000075188		NUP37
ENSG00000075213		SEMA3A
ENSG00000075223		SEMA3C
ENSG00000075336		TIMM21
ENSG00000075420		FNDC3B
ENSG00000075426		FOSL2
ENSG00000075702		WDR62
ENSG00000076003		MCM6
ENSG00000076248		UNG
ENSG00000076382		SPAG5
ENSG00000076770		MBNL3
ENSG00000077152		UBE2T
ENSG00000077232		DNAJC10
ENSG00000077348		EXOSC5
ENSG00000077514		POLD3
ENSG00000077585		GPR137B
ENSG00000077782		FGFR1
ENSG00000077942		FBLN1
ENSG00000078098		FAP
ENSG00000078804		TP53INP2
ENSG00000079215		SLC1A3
ENSG00000079257		LXN
ENSG00000079263		SP140
ENSG00000080546		SESN1
ENSG00000080573		COL5A3
ENSG00000080608		PUM3
ENSG00000080839		RBL1
ENSG00000080854		IGSF9B
ENSG00000080947		CROCCP3
ENSG00000080986		NDC80
ENSG00000081052		COL4A4
ENSG00000081803		CADPS2
ENSG00000081985		IL12RB2
ENSG00000082397		EPB41L3
ENSG00000082516		GEMIN5
ENSG00000082684		SEMA5B
ENSG00000083635		NUFIP1
ENSG00000083807		SLC27A5
ENSG00000084710		EFR3B
ENSG00000084734		GCKR
ENSG00000085760		MTIF2
ENSG00000085831		TTC39A
ENSG00000085840		ORC1
ENSG00000085999		RAD54L
ENSG00000086300		SNX10
ENSG00000086544		ITPKC
ENSG00000086570		FAT2
ENSG00000086619		ERO1B
ENSG00000086696		HSD17B2
ENSG00000087085		ACHE
ENSG00000087245		MMP2
ENSG00000087258		GNAO1
ENSG00000087303		NID2
ENSG00000087494		PTHLH
ENSG00000087884		AAMDC
ENSG00000088367		EPB41L1
ENSG00000088543		C3orf18
ENSG00000088832		FKBP1A
ENSG00000089041		P2RX7
ENSG00000089048		ESF1
ENSG00000089116		LHX5
ENSG00000089127		OAS1
ENSG00000089327		FXYD5
ENSG00000090339		ICAM1
ENSG00000090447		TFAP4
ENSG00000090512		FETUB
ENSG00000090520		DNAJB11
ENSG00000091127		PUS7
ENSG00000091128		LAMB4
ENSG00000091129		NRCAM
ENSG00000091136		LAMB1
ENSG00000091622		PITPNM3
ENSG00000091651		ORC6
ENSG00000091986		CCDC80
ENSG00000092068		SLC7A8
ENSG00000092201		SUPT16H
ENSG00000092421		SEMA6A
ENSG00000092470		WDR76
ENSG00000092529		CAPN3
ENSG00000092853		CLSPN
ENSG00000092964		DPYSL2
ENSG00000092969		TGFB2
ENSG00000093009		CDC45
ENSG00000093072		ADA2
ENSG00000094804		CDC6
ENSG00000095059		DHPS
ENSG00000095303		PTGS1
ENSG00000095319		NUP188
ENSG00000095585		BLNK
ENSG00000095587		TLL2
ENSG00000095970		TREM2
ENSG00000096060		FKBP5
ENSG00000096996		IL12RB1
ENSG00000097046		CDC7
ENSG00000099204		ABLIM1
ENSG00000099250		NRP1
ENSG00000099251		HSD17B7P2
ENSG00000099256		PRTFDC1
ENSG00000099260		PALMD
ENSG00000099282		TSPAN15
ENSG00000099840		IZUMO4
ENSG00000099866		MADCAM1
ENSG00000099889		ARVCF
ENSG00000099901		RANBP1
ENSG00000099960		SLC7A4
ENSG00000100078		PLA2G3
ENSG00000100097		LGALS1
ENSG00000100100		PIK3IP1
ENSG00000100156		SLC16A8
ENSG00000100162		CENPM
ENSG00000100170		SLC5A1
ENSG00000100196		KDELR3
ENSG00000100207		TCF20
ENSG00000100285		NEFH
ENSG00000100288		CHKB
ENSG00000100292		HMOX1
ENSG00000100297		MCM5
ENSG00000100304		TTLL12
ENSG00000100311		PDGFB
ENSG00000100321		SYNGR1
ENSG00000100336		APOL4
ENSG00000100342		APOL1
ENSG00000100350		FOXRED2
ENSG00000100359		SGSM3
ENSG00000100360		IFT27
ENSG00000100368		CSF2RB
ENSG00000100385		IL2RB
ENSG00000100429		HDAC10
ENSG00000100433		KCNK10
ENSG00000100479		POLE2
ENSG00000100490		CDKL1
ENSG00000100558		PLEK2
ENSG00000100678		SLC8A3
ENSG00000100714		MTHFD1
ENSG00000100739		BDKRB1
ENSG00000100749		VRK1
ENSG00000100842		EFS
ENSG00000100867		DHRS2
ENSG00000100985		MMP9
ENSG00000101003		GINS1
ENSG00000101017		CD40
ENSG00000101057		MYBL2
ENSG00000101115		SALL4
ENSG00000101180		HRH3
ENSG00000101188		NTSR1
ENSG00000101194		SLC17A9
ENSG00000101198		NKAIN4
ENSG00000101230		ISM1
ENSG00000101311		FERMT1
ENSG00000101412		E2F1
ENSG00000101443		WFDC2
ENSG00000101470		TNNC2
ENSG00000101825		MXRA5
ENSG00000101868		POLA1
ENSG00000101911		PRPS2
ENSG00000101955		SRPX
ENSG00000101977		MCF2
ENSG00000101986		ABCD1
ENSG00000102038		SMARCA1
ENSG00000102057		KCND1
ENSG00000102109		PCSK1N
ENSG00000102158		MAGT1
ENSG00000102230		PCYT1B
ENSG00000102271		KLHL4
ENSG00000102316		MAGED2
ENSG00000102445		RUBCNL
ENSG00000102452		NALCN
ENSG00000102554		KLF5
ENSG00000102580		DNAJC3
ENSG00000102755		FLT1
ENSG00000102796		DHRS12
ENSG00000102878		HSF4
ENSG00000102879		CORO1A
ENSG00000102967		DHODH
ENSG00000102996		MMP15
ENSG00000103034		NDRG4
ENSG00000103222		ABCC1
ENSG00000103227		LMF1
ENSG00000103269		RHBDL1
ENSG00000103489		XYLT1
ENSG00000103546		SLC6A2
ENSG00000103647		CORO2B
ENSG00000103740		ACSBG1
ENSG00000103742		IGDCC4
ENSG00000103811		CTSH
ENSG00000103855		CD276
ENSG00000104055		TGM5
ENSG00000104081		BMF
ENSG00000104140		RHOV
ENSG00000104147		OIP5
ENSG00000104177		MYEF2
ENSG00000104219		ZDHHC2
ENSG00000104237		RP1
ENSG00000104267		CA2
ENSG00000104332		SFRP1
ENSG00000104371		DKK4
ENSG00000104432		IL7
ENSG00000104447		TRPS1
ENSG00000104518		GSDMD
ENSG00000104611		SH2D4A
ENSG00000104635		SLC39A14
ENSG00000104687		GSR
ENSG00000104722		NEFM
ENSG00000104738		MCM4
ENSG00000104765		BNIP3L
ENSG00000104805		NUCB1
ENSG00000104936		DMPK
ENSG00000104946		TBC1D17
ENSG00000104951		IL4I1
ENSG00000105011		ASF1B
ENSG00000105141		CASP14
ENSG00000105202		FBL
ENSG00000105219		CNTD2
ENSG00000105246		EBI3
ENSG00000105339		DENND3
ENSG00000105376		ICAM5
ENSG00000105388		CEACAM5
ENSG00000105404		RABAC1
ENSG00000105419		MEIS3
ENSG00000105464		GRIN2D
ENSG00000105479		CCDC114
ENSG00000105486		LIG1
ENSG00000105499		PLA2G4C
ENSG00000105509		HAS1
ENSG00000105516		DBP
ENSG00000105519		CAPS
ENSG00000105559		PLEKHA4
ENSG00000105618		PRPF31
ENSG00000105639		JAK3
ENSG00000105649		RAB3A
ENSG00000105695		MAG
ENSG00000105697		HAMP
ENSG00000105717		PBX4
ENSG00000105767		CADM4
ENSG00000105825		TFPI2
ENSG00000106080		FKBP14
ENSG00000106123		EPHB6
ENSG00000106258		CYP3A5
ENSG00000106333		PCOLCE
ENSG00000106462		EZH2
ENSG00000106524		ANKMY2
ENSG00000106537		TSPAN13
ENSG00000106624		AEBP1
ENSG00000106631		MYL7
ENSG00000106665		CLIP2
ENSG00000106772		PRUNE2
ENSG00000106823		ECM2
ENSG00000106829		TLE4
ENSG00000107140		TESK1
ENSG00000107147		KCNT1
ENSG00000107159		CA9
ENSG00000107262		BAG1
ENSG00000107281		NPDC1
ENSG00000107719		PALD1
ENSG00000107731		UNC5B
ENSG00000107815		TWNK
ENSG00000107819		SFXN3
ENSG00000107821		KAZALD1
ENSG00000107833		NPM3
ENSG00000107954		NEURL1
ENSG00000108179		PPIF
ENSG00000108187		PBLD
ENSG00000108342		CSF3
ENSG00000108352		RAPGEFL1
ENSG00000108370		RGS9
ENSG00000108384		RAD51C
ENSG00000108465		CDK5RAP3
ENSG00000108479		GALK1
ENSG00000108511		HOXB6
ENSG00000108515		ENO3
ENSG00000108602		ALDH3A1
ENSG00000108771		DHX58
ENSG00000108785		HSD17B1P1
ENSG00000108797		CNTNAP1
ENSG00000108840		HDAC5
ENSG00000108854		SMURF2
ENSG00000108947		EFNB3
ENSG00000108960		MMD
ENSG00000109062		SLC9A3R1
ENSG00000109084		TMEM97
ENSG00000109089		CDR2L
ENSG00000109099		PMP22
ENSG00000109101		FOXN1
ENSG00000109107		ALDOC
ENSG00000109255		NMU
ENSG00000109472		CPE
ENSG00000109536		FRG1
ENSG00000109610		SOD3
ENSG00000109674		NEIL3
ENSG00000109805		NCAPG
ENSG00000109846		CRYAB
ENSG00000109906		ZBTB16
ENSG00000110042		DTX4
ENSG00000110047		EHD1
ENSG00000110237		ARHGEF17
ENSG00000110324		IL10RA
ENSG00000110375		UPK2
ENSG00000110455		ACCS
ENSG00000110680		CALCA
ENSG00000110693		SOX6
ENSG00000110799		VWF
ENSG00000110852		CLEC2B
ENSG00000110876		SELPLG
ENSG00000110881		ASIC1
ENSG00000110944		IL23A
ENSG00000111012		CYP27B1
ENSG00000111110		PPM1H
ENSG00000111186		WNT5B
ENSG00000111206		FOXM1
ENSG00000111218		PRMT8
ENSG00000111247		RAD51AP1
ENSG00000111261		MANSC1
ENSG00000111319		SCNN1A
ENSG00000111335		OAS2
ENSG00000111445		RFC5
ENSG00000111602		TIMELESS
ENSG00000111653		ING4
ENSG00000111666		CHPT1
ENSG00000111801		BTN3A3
ENSG00000111859		NEDD9
ENSG00000112029		FBXO5
ENSG00000112039		FANCE
ENSG00000112118		MCM3
ENSG00000112139		MDGA1
ENSG00000112183		RBM24
ENSG00000112195		TREML2
ENSG00000112218		GPR63
ENSG00000112276		BVES
ENSG00000112299		VNN1
ENSG00000112312		GMNN
ENSG00000112414		ADGRG6
ENSG00000112499		SLC22A2
ENSG00000112511		PHF1
ENSG00000112619		PRPH2
ENSG00000112742		TTK
ENSG00000112759		SLC29A1
ENSG00000112977		DAP
ENSG00000113070		HBEGF
ENSG00000113073		SLC4A9
ENSG00000113083		LOX
ENSG00000113140		SPARC
ENSG00000113368		LMNB1
ENSG00000113389		NPR3
ENSG00000113396		SLC27A6
ENSG00000113460		BRIX1
ENSG00000113504		SLC12A7
ENSG00000113569		NUP155
ENSG00000113594		LIFR
ENSG00000113621		TXNDC15
ENSG00000113763		UNC5A
ENSG00000113805		CNTN3
ENSG00000113811		SELENOK
ENSG00000113916		BCL6
ENSG00000114023		FAM162A
ENSG00000114107		CEP70
ENSG00000114251		WNT5A
ENSG00000114268		PFKFB4
ENSG00000114270		COL7A1
ENSG00000114353		GNAI2
ENSG00000114378		HYAL1
ENSG00000114423		CBLB
ENSG00000114491		UMPS
ENSG00000114631		PODXL2
ENSG00000114638		UPK1B
ENSG00000114656		KIAA1257
ENSG00000114698		PLSCR4
ENSG00000114767		RRP9
ENSG00000114796		KLHL24
ENSG00000114812		VIPR1
ENSG00000114850		SSR3
ENSG00000114854		TNNC1
ENSG00000115041		KCNIP3
ENSG00000115053		NCL
ENSG00000115221		ITGB6
ENSG00000115226		FNDC4
ENSG00000115232		ITGA4
ENSG00000115252		PDE1A
ENSG00000115257		PCSK4
ENSG00000115274		INO80B
ENSG00000115290		GRB14
ENSG00000115325		DOK1
ENSG00000115363		EVA1A
ENSG00000115380		EFEMP1
ENSG00000115392		FANCL
ENSG00000115414		FN1
ENSG00000115457		IGFBP2
ENSG00000115590		IL1R2
ENSG00000115616		SLC9A2
ENSG00000115718		PROC
ENSG00000115738		ID2
ENSG00000115828		QPCT
ENSG00000115844		DLX2
ENSG00000115919		KYNU
ENSG00000116032		GRIN3B
ENSG00000116062		MSH6
ENSG00000116106		EPHA4
ENSG00000116120		FARSB
ENSG00000116183		PAPPA2
ENSG00000116544		DLGAP3
ENSG00000116711		PLA2G4A
ENSG00000116741		RGS2
ENSG00000116750		UCHL5
ENSG00000116771		AGMAT
ENSG00000116991		SIPA1L2
ENSG00000116996		ZP4
ENSG00000117009		KMO
ENSG00000117069		ST6GALNAC5
ENSG00000117115		PADI2
ENSG00000117266		CDK18
ENSG00000117318		ID3
ENSG00000117385		P3H1
ENSG00000117394		SLC2A1
ENSG00000117395		EBNA1BP2
ENSG00000117399		CDC20
ENSG00000117461		PIK3R3
ENSG00000117472		TSPAN1
ENSG00000117594		HSD11B1
ENSG00000117598		PLPPR5
ENSG00000117616		RSRP1
ENSG00000117707		PROX1
ENSG00000118160		SLC8A2
ENSG00000118257		NRP2
ENSG00000118292		C1orf54
ENSG00000118298		CA14
ENSG00000118322		ATP10B
ENSG00000118420		UBE3D
ENSG00000118473		SGIP1
ENSG00000118503		TNFAIP3
ENSG00000118514		ALDH8A1
ENSG00000118523		CCN2
ENSG00000118557		PMFBP1
ENSG00000118655		DCLRE1B
ENSG00000118849		RARRES1
ENSG00000118894		EEF2KMT
ENSG00000118922		KLF12
ENSG00000119042		SATB2
ENSG00000119121		TRPM6
ENSG00000119227		PIGZ
ENSG00000119333		WDR34
ENSG00000119514		GALNT12
ENSG00000119681		LTBP2
ENSG00000119686		FLVCR2
ENSG00000119699		TGFB3
ENSG00000119714		GPR68
ENSG00000119729		RHOQ
ENSG00000119782		FKBP1B
ENSG00000119862		LGALSL
ENSG00000119865		CNRIP1
ENSG00000119899		SLC17A5
ENSG00000119917		IFIT3
ENSG00000119922		IFIT2
ENSG00000119929		CUTC
ENSG00000119943		PYROXD2
ENSG00000119946		CNNM1
ENSG00000119969		HELLS
ENSG00000119986		AVPI1
ENSG00000120075		HOXB5
ENSG00000120156		TEK
ENSG00000120158		RCL1
ENSG00000120211		INSL4
ENSG00000120262		CCDC170
ENSG00000120279		MYCT1
ENSG00000120539		MASTL
ENSG00000120693		SMAD9
ENSG00000120738		EGR1
ENSG00000120756		PLS1
ENSG00000120800		UTP20
ENSG00000120802		TMPO
ENSG00000120820		GLT8D2
ENSG00000120833		SOCS2
ENSG00000120875		DUSP4
ENSG00000121064		SCPEP1
ENSG00000121101		TEX14
ENSG00000121152		NCAPH
ENSG00000121211		MND1
ENSG00000121440		PDZRN3
ENSG00000121742		GJB6
ENSG00000121807		CCR2
ENSG00000121897		LIAS
ENSG00000121904		CSMD2
ENSG00000121957		GPSM2
ENSG00000122035		RASL11A
ENSG00000122133		PAEP
ENSG00000122224		LY9
ENSG00000122367		LDB3
ENSG00000122378		PRXL2A
ENSG00000122507		BBS9
ENSG00000122641		INHBA
ENSG00000122644		ARL4A
ENSG00000122733		PHF24
ENSG00000122861		PLAU
ENSG00000122877		EGR2
ENSG00000122952		ZWINT
ENSG00000122986		HVCN1
ENSG00000123096		SSPN
ENSG00000123219		CENPK
ENSG00000123342		MMP19
ENSG00000123405		NFE2
ENSG00000123427		EEF1AKMT3
ENSG00000123485		HJURP
ENSG00000123496		IL13RA2
ENSG00000123500		COL10A1
ENSG00000123545		NDUFAF4
ENSG00000123572		NRK
ENSG00000123600		METTL8
ENSG00000123612		ACVR1C
ENSG00000123689		G0S2
ENSG00000123892		RAB38
ENSG00000123999		INHA
ENSG00000124116		WFDC3
ENSG00000124126		PREX1
ENSG00000124134		KCNS1
ENSG00000124171		PARD6B
ENSG00000124207		CSE1L
ENSG00000124225		PMEPA1
ENSG00000124243		BCAS4
ENSG00000124256		ZBP1
ENSG00000124333		VAMP7
ENSG00000124429		POF1B
ENSG00000124466		LYPD3
ENSG00000124496		TRERF1
ENSG00000124635		H2BC11
ENSG00000124664		SPDEF
ENSG00000124721		DNAH8
ENSG00000124731		TREM1
ENSG00000124766		SOX4
ENSG00000124795		DEK
ENSG00000124839		RAB17
ENSG00000124920		MYRF
ENSG00000125046		SSUH2
ENSG00000125144		MT1G
ENSG00000125148		MT2A
ENSG00000125246		CLYBL
ENSG00000125319		HROB
ENSG00000125347		IRF1
ENSG00000125384		PTGER2
ENSG00000125450		NUP85
ENSG00000125454		SLC25A19
ENSG00000125459		MSTO1
ENSG00000125462		C1orf61
ENSG00000125508		SRMS
ENSG00000125510		OPRL1
ENSG00000125531		FNDC11
ENSG00000125571		IL37
ENSG00000125630		POLR1B
ENSG00000125730		C3
ENSG00000125740		FOSB
ENSG00000125744		RTN2
ENSG00000125780		TGM3
ENSG00000125885		MCM8
ENSG00000125966		MMP24
ENSG00000125968		ID1
ENSG00000125998		FAM83C
ENSG00000126233		SLURP1
ENSG00000126249		PDCD2L
ENSG00000126262		FFAR2
ENSG00000126561		STAT5A
ENSG00000126562		WNK4
ENSG00000126602		TRAP1
ENSG00000126603		GLIS2
ENSG00000126709		IFI6
ENSG00000126803		HSPA2
ENSG00000126953		TIMM8A
ENSG00000127022		CANX
ENSG00000127084		FGD3
ENSG00000127129		EDN2
ENSG00000127152		BCL11B
ENSG00000127220		ABHD8
ENSG00000127415		IDUA
ENSG00000127528		KLF2
ENSG00000127561		SYNGR3
ENSG00000127564		PKMYT1
ENSG00000127578		WFIKKN1
ENSG00000127585		FBXL16
ENSG00000127586		CHTF18
ENSG00000127920		GNG11
ENSG00000127954		STEAP4
ENSG00000128045		RASL11B
ENSG00000128050		PAICS
ENSG00000128228		SDF2L1
ENSG00000128342		LIF
ENSG00000128408		RIBC2
ENSG00000128510		CPA4
ENSG00000128567		PODXL
ENSG00000128578		STRIP2
ENSG00000128590		DNAJB9
ENSG00000128591		FLNC
ENSG00000128595		CALU
ENSG00000128683		GAD1
ENSG00000128805		ARHGAP22
ENSG00000128815		WDFY4
ENSG00000128886		ELL3
ENSG00000128965		CHAC1
ENSG00000129151		BBOX1
ENSG00000129173		E2F8
ENSG00000129422		MTUS1
ENSG00000129465		RIPK3
ENSG00000129467		ADCY4
ENSG00000129514		FOXA1
ENSG00000129521		EGLN3
ENSG00000129646		QRICH2
ENSG00000129749		CHRNA10
ENSG00000129910		CDH15
ENSG00000129925		PGAP6
ENSG00000129946		SHC2
ENSG00000130204		TOMM40
ENSG00000130294		KIF1A
ENSG00000130304		SLC27A1
ENSG00000130340		SNX9
ENSG00000130413		STK33
ENSG00000130429		ARPC1B
ENSG00000130479		MAP1S
ENSG00000130508		PXDN
ENSG00000130513		GDF15
ENSG00000130517		PGPEP1
ENSG00000130528		HRC
ENSG00000130600		H19
ENSG00000130635		COL5A1
ENSG00000130649		CYP2E1
ENSG00000130653		PNPLA7
ENSG00000130700		GATA5
ENSG00000130701		RBBP8NL
ENSG00000130707		ASS1
ENSG00000130713		EXOSC2
ENSG00000130775		THEMIS2
ENSG00000130783		CCDC62
ENSG00000130813		SHFL
ENSG00000130816		DNMT1
ENSG00000130826		DKC1
ENSG00000130827		PLXNA3
ENSG00000130829		DUSP9
ENSG00000131015		ULBP2
ENSG00000131016		AKAP12
ENSG00000131018		SYNE1
ENSG00000131126		TEX101
ENSG00000131153		GINS2
ENSG00000131351		HAUS8
ENSG00000131400		NAPSA
ENSG00000131459		GFPT2
ENSG00000131470		PSMC3IP
ENSG00000131480		AOC2
ENSG00000131634		TMEM204
ENSG00000131711		MAP1B
ENSG00000131747		TOP2A
ENSG00000131773		KHDRBS3
ENSG00000131871		SELENOS
ENSG00000131876		SNRPA1
ENSG00000131969		ABHD12B
ENSG00000132170		PPARG
ENSG00000132182		NUP210
ENSG00000132185		FCRLA
ENSG00000132329		RAMP1
ENSG00000132357		CARD6
ENSG00000132429		POPDC3
ENSG00000132530		XAF1
ENSG00000132613		MTSS2
ENSG00000132646		PCNA
ENSG00000132677		RHBG
ENSG00000132688		NES
ENSG00000132746		ALDH3B2
ENSG00000132780		NASP
ENSG00000132821		VSTM2L
ENSG00000132837		DMGDH
ENSG00000132854		KANK4
ENSG00000132932		ATP8A2
ENSG00000132938		MTUS2
ENSG00000132965		ALOX5AP
ENSG00000133056		PIK3C2B
ENSG00000133101		CCNA1
ENSG00000133110		POSTN
ENSG00000133119		RFC3
ENSG00000133169		BEX1
ENSG00000133316		WDR74
ENSG00000133466		C1QTNF6
ENSG00000133640		LRRIQ1
ENSG00000133687		TMTC1
ENSG00000133710		SPINK5
ENSG00000133739		LRRCC1
ENSG00000133794		ARNTL
ENSG00000133872		SARAF
ENSG00000134013		LOXL2
ENSG00000134030		CTIF
ENSG00000134109		EDEM1
ENSG00000134215		VAV3
ENSG00000134297		PLEKHA8P1
ENSG00000134317		GRHL1
ENSG00000134321		RSAD2
ENSG00000134324		LPIN1
ENSG00000134326		CMPK2
ENSG00000134463		ECHDC3
ENSG00000134508		CABLES1
ENSG00000134539		KLRD1
ENSG00000134548		SPX
ENSG00000134569		LRP4
ENSG00000134574		DDB2
ENSG00000134594		RAB33A
ENSG00000134668		SPOCD1
ENSG00000134760		DSG1
ENSG00000134765		DSC1
ENSG00000134775		FHOD3
ENSG00000134827		TCN1
ENSG00000134853		PDGFRA
ENSG00000134970		TMED7
ENSG00000135063		FAM189A2
ENSG00000135074		ADAM19
ENSG00000135083		CCNJL
ENSG00000135111		TBX3
ENSG00000135114		OASL
ENSG00000135127		BICDL1
ENSG00000135299		ANKRD6
ENSG00000135318		NT5E
ENSG00000135346		CGA
ENSG00000135363		LMO2
ENSG00000135374		ELF5
ENSG00000135424		ITGA7
ENSG00000135439		AGAP2
ENSG00000135446		CDK4
ENSG00000135454		B4GALNT1
ENSG00000135476		ESPL1
ENSG00000135477		KRT87P
ENSG00000135596		MICAL1
ENSG00000135636		DYSF
ENSG00000135643		KCNMB4
ENSG00000135736		CCDC102A
ENSG00000135838		NPL
ENSG00000135919		SERPINE2
ENSG00000135925		WNT10A
ENSG00000135960		EDAR
ENSG00000136010		ALDH1L2
ENSG00000136011		STAB2
ENSG00000136052		SLC41A2
ENSG00000136167		LCP1
ENSG00000136244		IL6
ENSG00000136261		BZW2
ENSG00000136367		ZFHX2
ENSG00000136378		ADAMTS7
ENSG00000136404		TM6SF1
ENSG00000136449		MYCBPAP
ENSG00000136450		SRSF1
ENSG00000136490		LIMD2
ENSG00000136527		TRA2B
ENSG00000136531		SCN2A
ENSG00000136824		SMC2
ENSG00000136883		KIF12
ENSG00000136943		CTSV
ENSG00000136982		DSCC1
ENSG00000137054		POLR1E
ENSG00000137101		CD72
ENSG00000137161		CNPY3
ENSG00000137225		CAPN11
ENSG00000137310		TCF19
ENSG00000137393		RNF144B
ENSG00000137411		VARS2
ENSG00000137440		FGFBP1
ENSG00000137462		TLR2
ENSG00000137463		MGARP
ENSG00000137501		SYTL2
ENSG00000137628		DDX60
ENSG00000137648		TMPRSS4
ENSG00000137691		CFAP300
ENSG00000137699		TRIM29
ENSG00000137709		POU2F3
ENSG00000137801		THBS1
ENSG00000137804		NUSAP1
ENSG00000137807		KIF23
ENSG00000137812		KNL1
ENSG00000137814		HAUS2
ENSG00000137819		PAQR5
ENSG00000137822		TUBGCP4
ENSG00000137825		ITPKA
ENSG00000137834		SMAD6
ENSG00000137843		PAK6
ENSG00000137857		DUOX1
ENSG00000137869		CYP19A1
ENSG00000137872		SEMA6D
ENSG00000137875		BCL2L10
ENSG00000137941		TTLL7
ENSG00000137942		FNBP1L
ENSG00000137959		IFI44L
ENSG00000137960		GIPC2
ENSG00000137965		IFI44
ENSG00000138030		KHK
ENSG00000138031		ADCY3
ENSG00000138035		PNPT1
ENSG00000138061		CYP1B1
ENSG00000138095		LRPPRC
ENSG00000138111		MFSD13A
ENSG00000138160		KIF11
ENSG00000138180		CEP55
ENSG00000138182		KIF20B
ENSG00000138316		ADAMTS14
ENSG00000138346		DNA2
ENSG00000138363		ATIC
ENSG00000138376		BARD1
ENSG00000138411		HECW2
ENSG00000138448		ITGAV
ENSG00000138449		SLC40A1
ENSG00000138587		MNS1
ENSG00000138606		SHF
ENSG00000138623		SEMA7A
ENSG00000138658		ZGRF1
ENSG00000138669		PRKG2
ENSG00000138675		FGF5
ENSG00000138764		CCNG2
ENSG00000138769		CDKL2
ENSG00000138834		MAPK8IP3
ENSG00000139112		GABARAPL1
ENSG00000139116		KIF21A
ENSG00000139144		PIK3C2G
ENSG00000139174		PRICKLE1
ENSG00000139194		RBP5
ENSG00000139209		SLC38A4
ENSG00000139263		LRIG3
ENSG00000139364		TMEM132B
ENSG00000139508		SLC46A3
ENSG00000139537		CCDC65
ENSG00000139547		RDH16
ENSG00000139567		ACVRL1
ENSG00000139618		BRCA2
ENSG00000139626		ITGB7
ENSG00000139636		LMBR1L
ENSG00000139679		LPAR6
ENSG00000139734		DIAPH3
ENSG00000139835		GRTP1
ENSG00000139899		CBLN3
ENSG00000139971		ARMH4
ENSG00000139985		ADAM21
ENSG00000139988		RDH12
ENSG00000139998		RAB15
ENSG00000140022		STON2
ENSG00000140057		AK7
ENSG00000140284		SLC27A2
ENSG00000140297		GCNT3
ENSG00000140368		PSTPIP1
ENSG00000140379		BCL2A1
ENSG00000140398		NEIL1
ENSG00000140451		PIF1
ENSG00000140470		ADAMTS17
ENSG00000140511		HAPLN3
ENSG00000140525		FANCI
ENSG00000140678		ITGAX
ENSG00000140836		ZFHX3
ENSG00000140839		CLEC18B
ENSG00000140931		CMTM3
ENSG00000141068		KSR1
ENSG00000141076		UTP4
ENSG00000141337		ARSG
ENSG00000141401		IMPA2
ENSG00000141404		GNAL
ENSG00000141441		GAREM1
ENSG00000141497		ZMYND15
ENSG00000141506		PIK3R5
ENSG00000141524		TMC6
ENSG00000141526		SLC16A3
ENSG00000141527		CARD14
ENSG00000141579		ZNF750
ENSG00000141756		FKBP10
ENSG00000141837		CACNA1A
ENSG00000141854		MISP3
ENSG00000142065		ZFP14
ENSG00000142102		PGGHG
ENSG00000142166		IFNAR1
ENSG00000142178		SIK1
ENSG00000142188		TMEM50B
ENSG00000142227		EMP3
ENSG00000142552		RCN3
ENSG00000142731		PLK4
ENSG00000142856		ITGB3BP
ENSG00000142864		SERBP1
ENSG00000142920		AZIN2
ENSG00000142961		MOB3C
ENSG00000143126		CELSR2
ENSG00000143224		PPOX
ENSG00000143228		NUF2
ENSG00000143333		RGS16
ENSG00000143416		SELENBP1
ENSG00000143476		DTL
ENSG00000143515		ATP8B2
ENSG00000143520		FLG2
ENSG00000143590		EFNA3
ENSG00000143631		FLG
ENSG00000143702		CEP170
ENSG00000143816		WNT9A
ENSG00000143850		PLEKHA6
ENSG00000143870		PDIA6
ENSG00000143878		RHOB
ENSG00000143942		CHAC2
ENSG00000144045		DQX1
ENSG00000144158		AL078621.1
ENSG00000144354		CDCA7
ENSG00000144369		FAM171B
ENSG00000144554		FANCD2
ENSG00000144583		MARCHF4
ENSG00000144591		GMPPA
ENSG00000144596		GRIP2
ENSG00000144649		GASK1A
ENSG00000144671		SLC22A14
ENSG00000144681		STAC
ENSG00000144712		CAND2
ENSG00000144746		ARL6IP5
ENSG00000144821		MYH15
ENSG00000144834		TAGLN3
ENSG00000144959		NCEH1
ENSG00000145040		UCN2
ENSG00000145050		MANF
ENSG00000145088		EAF2
ENSG00000145107		TM4SF19
ENSG00000145220		LYAR
ENSG00000145335		SNCA
ENSG00000145358		DDIT4L
ENSG00000145362		ANK2
ENSG00000145386		CCNA2
ENSG00000145414		NAF1
ENSG00000145428		RNF175
ENSG00000145506		NKD2
ENSG00000145715		RASA1
ENSG00000145794		MEGF10
ENSG00000145879		SPINK7
ENSG00000146038		DCDC2
ENSG00000146072		TNFRSF21
ENSG00000146143		PRIM2
ENSG00000146232		NFKBIE
ENSG00000146233		CYP39A1
ENSG00000146263		MMS22L
ENSG00000146350		TBC1D32
ENSG00000146410		MTFR2
ENSG00000146411		SLC2A12
ENSG00000146555		SDK1
ENSG00000146670		CDCA5
ENSG00000146918		NCAPG2
ENSG00000146966		DENND2A
ENSG00000147010		SH3KBP1
ENSG00000147027		TMEM47
ENSG00000147041		SYTL5
ENSG00000147059		SPIN2A
ENSG00000147166		ITGB1BP2
ENSG00000147168		IL2RG
ENSG00000147206		NXF3
ENSG00000147224		PRPS1
ENSG00000147231		RADX
ENSG00000147234		FRMPD3
ENSG00000147251		DOCK11
ENSG00000147408		CSGALNACT1
ENSG00000147437		GNRH1
ENSG00000147535		PLPP5
ENSG00000147536		GINS4
ENSG00000147576		ADHFE1
ENSG00000147813		NAPRT
ENSG00000147896		IFNK
ENSG00000148175		STOM
ENSG00000148344		PTGES
ENSG00000148357		HMCN2
ENSG00000148400		NOTCH1
ENSG00000148459		PDSS1
ENSG00000148483		TMEM236
ENSG00000148516		ZEB1
ENSG00000148773		MKI67
ENSG00000148798		INA
ENSG00000148841		ITPRIP
ENSG00000148848		ADAM12
ENSG00000149090		PAMR1
ENSG00000149136		SSRP1
ENSG00000149201		CCDC81
ENSG00000149256		TENM4
ENSG00000149294		NCAM1
ENSG00000149328		GLB1L2
ENSG00000149380		P4HA3
ENSG00000149428		HYOU1
ENSG00000149554		CHEK1
ENSG00000149564		ESAM
ENSG00000149591		TAGLN
ENSG00000149679		CABLES2
ENSG00000149922		TBX6
ENSG00000149948		HMGA2
ENSG00000150054		MPP7
ENSG00000150540		HNMT
ENSG00000150556		LYPD6B
ENSG00000150630		VEGFC
ENSG00000150637		CD226
ENSG00000150681		RGS18
ENSG00000150961		SEC24D
ENSG00000151012		SLC7A11
ENSG00000151023		ENKUR
ENSG00000151135		TMEM263
ENSG00000151150		ANK3
ENSG00000151364		KCTD14
ENSG00000151376		ME3
ENSG00000151468		CCDC3
ENSG00000151503		NCAPD3
ENSG00000151572		ANO4
ENSG00000151612		ZNF827
ENSG00000151632		AKR1C2
ENSG00000151651		ADAM8
ENSG00000151702		FLI1
ENSG00000151715		TMEM45B
ENSG00000151725		CENPU
ENSG00000151812		SLC35F4
ENSG00000151917		BEND6
ENSG00000152092		ASTN1
ENSG00000152137		HSPB8
ENSG00000152147		GEMIN6
ENSG00000152315		KCNK13
ENSG00000152409		JMY
ENSG00000152463		OLAH
ENSG00000152503		TRIM36
ENSG00000152527		PLEKHH2
ENSG00000152556		PFKM
ENSG00000152669		CCNO
ENSG00000152689		RASGRP3
ENSG00000152767		FARP1
ENSG00000152782		PANK1
ENSG00000152784		PRDM8
ENSG00000152926		ZNF117
ENSG00000152931		PART1
ENSG00000152952		PLOD2
ENSG00000152953		STK32B
ENSG00000153012		LGI2
ENSG00000153044		CENPH
ENSG00000153071		DAB2
ENSG00000153107		ANAPC1
ENSG00000153132		CLGN
ENSG00000153162		BMP6
ENSG00000153208		MERTK
ENSG00000153233		PTPRR
ENSG00000153234		NR4A2
ENSG00000153237		CCDC148
ENSG00000153292		ADGRF1
ENSG00000153404		PLEKHG4B
ENSG00000153558		FBXL2
ENSG00000153721		CNKSR3
ENSG00000153802		TMPRSS11D
ENSG00000153823		PID1
ENSG00000153902		LGI4
ENSG00000153993		SEMA3D
ENSG00000154096		THY1
ENSG00000154133		ROBO4
ENSG00000154240		CEP112
ENSG00000154274		C4orf19
ENSG00000154277		UCHL1
ENSG00000154310		TNIK
ENSG00000154556		SORBS2
ENSG00000154589		LY96
ENSG00000154645		CHODL
ENSG00000154734		ADAMTS1
ENSG00000154743		TSEN2
ENSG00000154760		SLFN13
ENSG00000154764		WNT7A
ENSG00000154856		APCDD1
ENSG00000154917		RAB6B
ENSG00000154920		EME1
ENSG00000154930		ACSS1
ENSG00000155189		AGPAT5
ENSG00000155465		SLC7A7
ENSG00000155530		LRGUK
ENSG00000155629		PIK3AP1
ENSG00000155660		PDIA4
ENSG00000155846		PPARGC1B
ENSG00000155850		SLC26A2
ENSG00000155980		KIF5A
ENSG00000156218		ADAMTSL3
ENSG00000156265		MAP3K7CL
ENSG00000156282		CLDN17
ENSG00000156299		TIAM1
ENSG00000156398		SFXN2
ENSG00000156475		PPP2R2B
ENSG00000156486		KCNS2
ENSG00000156802		ATAD2
ENSG00000156804		FBXO32
ENSG00000156869		FRRS1
ENSG00000156970		BUB1B
ENSG00000157045		NTAN1
ENSG00000157064		NMNAT2
ENSG00000157111		TMEM171
ENSG00000157168		NRG1
ENSG00000157227		MMP14
ENSG00000157240		FZD1
ENSG00000157350		ST3GAL2
ENSG00000157368		IL34
ENSG00000157601		MX1
ENSG00000157680		DGKI
ENSG00000157734		SNX22
ENSG00000157782		CABP1
ENSG00000157870		PRXL2B
ENSG00000157992		KRTCAP3
ENSG00000158022		TRIM63
ENSG00000158050		DUSP2
ENSG00000158106		RHPN1
ENSG00000158163		DZIP1L
ENSG00000158220		ESYT3
ENSG00000158406		H4C8
ENSG00000158458		NRG2
ENSG00000158555		GDPD5
ENSG00000158764		ITLN2
ENSG00000158786		PLA2G2F
ENSG00000158859		ADAMTS4
ENSG00000158865		SLC5A11
ENSG00000158887		MPZ
ENSG00000159110		IFNAR2
ENSG00000159147		DONSON
ENSG00000159164		SV2A
ENSG00000159167		STC1
ENSG00000159259		CHAF1B
ENSG00000159261		CLDN14
ENSG00000159314		ARHGAP27
ENSG00000159516		SPRR2G
ENSG00000159527		PGLYRP3
ENSG00000159713		TPPP3
ENSG00000159784		FAM131B
ENSG00000159884		CCDC107
ENSG00000159899		NPR2
ENSG00000159921		GNE
ENSG00000159961		OR3A3
ENSG00000160013		PTGIR
ENSG00000160111		CPAMD8
ENSG00000160117		ANKLE1
ENSG00000160124		CCDC58
ENSG00000160145		KALRN
ENSG00000160161		CILP2
ENSG00000160190		SLC37A1
ENSG00000160191		PDE9A
ENSG00000160193		WDR4
ENSG00000160200		CBS
ENSG00000160208		RRP1B
ENSG00000160255		ITGB2
ENSG00000160326		SLC2A6
ENSG00000160360		GPSM1
ENSG00000160447		PKN3
ENSG00000160460		SPTBN4
ENSG00000160471		COX6B2
ENSG00000160791		CCR5
ENSG00000160867		FGFR4
ENSG00000160932		LY6E
ENSG00000160949		TONSL
ENSG00000160957		RECQL4
ENSG00000160991		ORAI2
ENSG00000161010		MRNIP
ENSG00000161011		SQSTM1
ENSG00000161082		CELF5
ENSG00000161249		DMKN
ENSG00000161381		PLXDC1
ENSG00000161544		CYGB
ENSG00000161638		ITGA5
ENSG00000161681		SHANK1
ENSG00000161791		FMNL3
ENSG00000161798		AQP5
ENSG00000161800		RACGAP1
ENSG00000161849		KRT84
ENSG00000161888		SPC24
ENSG00000161980		POLR3K
ENSG00000162004		CCDC78
ENSG00000162032		SPSB3
ENSG00000162062		TEDC2
ENSG00000162139		NEU3
ENSG00000162298		SYVN1
ENSG00000162409		PRKAA2
ENSG00000162444		RBP7
ENSG00000162461		SLC25A34
ENSG00000162493		PDPN
ENSG00000162572		SCNN1D
ENSG00000162591		MEGF6
ENSG00000162607		USP1
ENSG00000162631		NTNG1
ENSG00000162643		WDR63
ENSG00000162676		GFI1
ENSG00000162711		NLRP3
ENSG00000162723		SLAMF9
ENSG00000162729		IGSF8
ENSG00000162782		TDRD5
ENSG00000162891		IL20
ENSG00000162913		OBSCN-AS1
ENSG00000162931		TRIM17
ENSG00000163002		NUP35
ENSG00000163006		CCDC138
ENSG00000163017		ACTG2
ENSG00000163032		VSNL1
ENSG00000163050		COQ8A
ENSG00000163064		EN1
ENSG00000163121		NEURL3
ENSG00000163131		CTSS
ENSG00000163202		LCE3D
ENSG00000163297		ANTXR2
ENSG00000163331		DAPL1
ENSG00000163346		PBXIP1
ENSG00000163347		CLDN1
ENSG00000163359		COL6A3
ENSG00000163364		LINC01116
ENSG00000163395		IGFN1
ENSG00000163430		FSTL1
ENSG00000163453		IGFBP7
ENSG00000163462		TRIM46
ENSG00000163463		KRTCAP2
ENSG00000163513		TGFBR2
ENSG00000163536		SERPINI1
ENSG00000163590		PPM1L
ENSG00000163596		ICA1L
ENSG00000163635		ATXN7
ENSG00000163638		ADAMTS9
ENSG00000163644		PPM1K
ENSG00000163655		GMPS
ENSG00000163661		PTX3
ENSG00000163703		CRELD1
ENSG00000163734		CXCL3
ENSG00000163735		CXCL5
ENSG00000163739		CXCL1
ENSG00000163781		TOPBP1
ENSG00000163803		PLB1
ENSG00000163808		KIF15
ENSG00000163811		WDR43
ENSG00000163818		LZTFL1
ENSG00000163823		CCR1
ENSG00000163827		LRRC2
ENSG00000163864		NMNAT3
ENSG00000163884		KLF15
ENSG00000163918		RFC4
ENSG00000163923		RPL39L
ENSG00000163938		GNL3
ENSG00000163975		MELTF
ENSG00000163993		S100P
ENSG00000164045		CDC25A
ENSG00000164051		CCDC51
ENSG00000164053		ATRIP
ENSG00000164056		SPRY1
ENSG00000164070		HSPA4L
ENSG00000164088		PPM1M
ENSG00000164109		MAD2L1
ENSG00000164120		HPGD
ENSG00000164125		GASK1B
ENSG00000164134		NAA15
ENSG00000164136		IL15
ENSG00000164161		HHIP
ENSG00000164163		ABCE1
ENSG00000164171		ITGA2
ENSG00000164211		STARD4
ENSG00000164266		SPINK1
ENSG00000164283		ESM1
ENSG00000164294		GPX8
ENSG00000164307		ERAP1
ENSG00000164308		ERAP2
ENSG00000164342		TLR3
ENSG00000164379		FOXQ1
ENSG00000164393		ADGRF2
ENSG00000164400		CSF2
ENSG00000164418		GRIK2
ENSG00000164463		CREBRF
ENSG00000164483		SAMD3
ENSG00000164484		TMEM200A
ENSG00000164488		DACT2
ENSG00000164520		RAET1E
ENSG00000164687		FABP5
ENSG00000164692		COL1A2
ENSG00000164744		SUN3
ENSG00000164756		SLC30A8
ENSG00000164825		DEFB1
ENSG00000164855		TMEM184A
ENSG00000164867		NOS3
ENSG00000164932		CTHRC1
ENSG00000164946		FREM1
ENSG00000164949		GEM
ENSG00000164989		CCDC171
ENSG00000165029		ABCA1
ENSG00000165030		NFIL3
ENSG00000165072		MAMDC2
ENSG00000165078		CPA6
ENSG00000165091		TMC1
ENSG00000165092		ALDH1A1
ENSG00000165105		RASEF
ENSG00000165138		ANKS6
ENSG00000165140		FBP1
ENSG00000165178		NCF1C
ENSG00000165244		ZNF367
ENSG00000165283		STOML2
ENSG00000165304		MELK
ENSG00000165424		ZCCHC24
ENSG00000165434		PGM2L1
ENSG00000165474		GJB2
ENSG00000165480		SKA3
ENSG00000165490		DDIAS
ENSG00000165507		DEPP1
ENSG00000165548		TMEM63C
ENSG00000165617		DACT1
ENSG00000165732		DDX21
ENSG00000165794		SLC39A2
ENSG00000165799		RNASE7
ENSG00000165801		ARHGEF40
ENSG00000165887		ANKRD2
ENSG00000165917		RAPSN
ENSG00000165949		IFI27
ENSG00000166073		GPR176
ENSG00000166104		AC126323.1
ENSG00000166147		FBN1
ENSG00000166173		LARP6
ENSG00000166197		NOLC1
ENSG00000166246		C16orf71
ENSG00000166250		CLMP
ENSG00000166333		ILK
ENSG00000166387		PPFIBP2
ENSG00000166451		CENPN
ENSG00000166471		TMEM41B
ENSG00000166473		PKD1L2
ENSG00000166508		MCM7
ENSG00000166546		BEAN1
ENSG00000166598		HSP90B1
ENSG00000166634		SERPINB12
ENSG00000166669		ATF7IP2
ENSG00000166670		MMP10
ENSG00000166689		PLEKHA7
ENSG00000166780		BMERB1
ENSG00000166794		PPIB
ENSG00000166803		PCLAF
ENSG00000166825		ANPEP
ENSG00000166869		CHP2
ENSG00000166920		C15orf48
ENSG00000166922		SCG5
ENSG00000166924		NYAP1
ENSG00000166963		MAP1A
ENSG00000166979		EVA1C
ENSG00000167004		PDIA3
ENSG00000167077		MEI1
ENSG00000167088		SNRPD1
ENSG00000167100		SAMD14
ENSG00000167105		TMEM92
ENSG00000167157		PRRX2
ENSG00000167165		UGT1A6
ENSG00000167191		GPRC5B
ENSG00000167207		NOD2
ENSG00000167210		LOXHD1
ENSG00000167280		ENGASE
ENSG00000167281		RBFOX3
ENSG00000167315		ACAA2
ENSG00000167325		RRM1
ENSG00000167363		FN3K
ENSG00000167371		PRRT2
ENSG00000167483		NIBAN3
ENSG00000167508		MVD
ENSG00000167513		CDT1
ENSG00000167543		TP53I13
ENSG00000167549		CORO6
ENSG00000167552		TUBA1A
ENSG00000167566		NCKAP5L
ENSG00000167601		AXL
ENSG00000167619		TMEM145
ENSG00000167641		PPP1R14A
ENSG00000167670		CHAF1A
ENSG00000167676		PLIN4
ENSG00000167721		TSR1
ENSG00000167723		TRPV3
ENSG00000167741		GGT6
ENSG00000167747		C19orf48
ENSG00000167748		KLK1
ENSG00000167749		KLK4
ENSG00000167768		KRT1
ENSG00000167769		ACER1
ENSG00000167772		ANGPTL4
ENSG00000167797		CDK2AP2
ENSG00000167799		NUDT8
ENSG00000167861		HID1
ENSG00000167874		TMEM88
ENSG00000167889		MGAT5B
ENSG00000167895		TMC8
ENSG00000167900		TK1
ENSG00000167916		KRT24
ENSG00000167968		DNASE1L2
ENSG00000167971		CASKIN1
ENSG00000167972		ABCA3
ENSG00000167995		BEST1
ENSG00000168016		TRANK1
ENSG00000168032		ENTPD3
ENSG00000168060		NAALADL1
ENSG00000168077		SCARA3
ENSG00000168078		PBK
ENSG00000168255		POLR2J3
ENSG00000168282		MGAT2
ENSG00000168298		H1-4
ENSG00000168306		ACOX2
ENSG00000168398		BDKRB2
ENSG00000168490		PHYHIP
ENSG00000168496		FEN1
ENSG00000168497		CAVIN2
ENSG00000168542		COL3A1
ENSG00000168621		GDNF
ENSG00000168685		IL7R
ENSG00000168758		SEMA4C
ENSG00000168792		ABHD15
ENSG00000168907		PLA2G4F
ENSG00000168918		INPP5D
ENSG00000168939		SPRY3
ENSG00000168952		STXBP6
ENSG00000168993		CPLX1
ENSG00000169031		COL4A3
ENSG00000169035		KLK7
ENSG00000169047		IRS1
ENSG00000169067		ACTBL2
ENSG00000169116		PARM1
ENSG00000169169		CPT1C
ENSG00000169245		CXCL10
ENSG00000169248		CXCL11
ENSG00000169306		IL1RAPL1
ENSG00000169359		SLC33A1
ENSG00000169403		PTAFR
ENSG00000169418		NPR1
ENSG00000169429		CXCL8
ENSG00000169436		COL22A1
ENSG00000169439		SDC2
ENSG00000169495		HTRA4
ENSG00000169515		CCDC8
ENSG00000169550		MUC15
ENSG00000169605		GKN1
ENSG00000169607		CKAP2L
ENSG00000169627		BOLA2B
ENSG00000169679		BUB1
ENSG00000169684		CHRNA5
ENSG00000169826		CSGALNACT2
ENSG00000169851		PCDH7
ENSG00000169860		P2RY1
ENSG00000169884		WNT10B
ENSG00000169891		REPS2
ENSG00000169894		MUC3A
ENSG00000169908		TM4SF1
ENSG00000169933		FRMPD4
ENSG00000169962		TAS1R3
ENSG00000169991		IFFO2
ENSG00000170044		ZPLD1
ENSG00000170190		SLC16A5
ENSG00000170209		ANKK1
ENSG00000170214		ADRA1B
ENSG00000170231		FABP6
ENSG00000170271		FAXDC2
ENSG00000170293		CMTM8
ENSG00000170312		CDK1
ENSG00000170345		FOS
ENSG00000170364		SETMAR
ENSG00000170370		EMX2
ENSG00000170382		LRRN2
ENSG00000170396		ZNF804A
ENSG00000170412		GPRC5C
ENSG00000170421		KRT8
ENSG00000170425		ADORA2B
ENSG00000170426		SDR9C7
ENSG00000170442		KRT86
ENSG00000170454		KRT75
ENSG00000170477		KRT4
ENSG00000170500		LONRF2
ENSG00000170515		PA2G4
ENSG00000170581		STAT2
ENSG00000170734		POLH
ENSG00000170855		TRIAP1
ENSG00000170893		TRH
ENSG00000170899		GSTA4
ENSG00000170919		TPT1-AS1
ENSG00000170955		CAVIN3
ENSG00000170961		HAS2
ENSG00000170989		S1PR1
ENSG00000171004		HS6ST2
ENSG00000171033		PKIA
ENSG00000171056		SOX7
ENSG00000171084		FAM86JP
ENSG00000171094		ALK
ENSG00000171121		KCNMB3
ENSG00000171206		TRIM8
ENSG00000171224		FAM241B
ENSG00000171236		LRG1
ENSG00000171320		ESCO2
ENSG00000171345		KRT19
ENSG00000171388		APLN
ENSG00000171446		KRT27
ENSG00000171450		CDK5R2
ENSG00000171476		HOPX
ENSG00000171533		MAP6
ENSG00000171587		DSCAM
ENSG00000171617		ENC1
ENSG00000171631		P2RY6
ENSG00000171723		GPHN
ENSG00000171791		BCL2
ENSG00000171798		KNDC1
ENSG00000171848		RRM2
ENSG00000171860		C3AR1
ENSG00000171867		PRNP
ENSG00000171903		CYP4F11
ENSG00000171914		TLN2
ENSG00000171954		CYP4F22
ENSG00000171992		SYNPO
ENSG00000172031		EPHX4
ENSG00000172137		CALB2
ENSG00000172155		LCE1D
ENSG00000172159		FRMD3
ENSG00000172167		MTBP
ENSG00000172183		ISG20
ENSG00000172201		ID4
ENSG00000172215		CXCR6
ENSG00000172250		SERHL
ENSG00000172296		SPTLC3
ENSG00000172331		BPGM
ENSG00000172350		ABCG4
ENSG00000172382		PRSS27
ENSG00000172482		AGXT
ENSG00000172548		NIPAL4
ENSG00000172551		MUCL1
ENSG00000172594		SMPDL3A
ENSG00000172716		SLFN11
ENSG00000172738		TMEM217
ENSG00000172771		EFCAB12
ENSG00000172780		RAB43
ENSG00000172819		RARG
ENSG00000172828		CES3
ENSG00000172867		KRT2
ENSG00000172915		NBEA
ENSG00000172955		ADH6
ENSG00000172985		SH3RF3
ENSG00000172986		GXYLT2
ENSG00000173077		DELEC1
ENSG00000173110		HSPA6
ENSG00000173175		ADCY5
ENSG00000173200		PARP15
ENSG00000173209		AHSA2P
ENSG00000173212		MAB21L3
ENSG00000173221		GLRX
ENSG00000173338		KCNK7
ENSG00000173391		OLR1
ENSG00000173432		SAA1
ENSG00000173531		MST1
ENSG00000173535		TNFRSF10C
ENSG00000173546		CSPG4
ENSG00000173559		NABP1
ENSG00000173578		XCR1
ENSG00000173597		SULT1B1
ENSG00000173638		SLC19A1
ENSG00000173706		HEG1
ENSG00000173727		AP000769.1
ENSG00000173825		TIGD3
ENSG00000173918		C1QTNF1
ENSG00000173926		MARCHF3
ENSG00000173991		TCAP
ENSG00000174080		CTSF
ENSG00000174099		MSRB3
ENSG00000174125		TLR1
ENSG00000174130		TLR6
ENSG00000174145		NWD2
ENSG00000174206		C12orf66
ENSG00000174343		CHRNA9
ENSG00000174371		EXO1
ENSG00000174442		ZWILCH
ENSG00000174446		SNAPC5
ENSG00000174501		ANKRD36C
ENSG00000174502		SLC26A9
ENSG00000174564		IL20RB
ENSG00000174567		GOLT1A
ENSG00000174640		SLCO2A1
ENSG00000174669		SLC29A2
ENSG00000174672		BRSK2
ENSG00000174791		RIN1
ENSG00000174792		ODAPH
ENSG00000174804		FZD4
ENSG00000174807		CD248
ENSG00000174808		BTC
ENSG00000174899		SLC66A1L
ENSG00000174945		AMZ1
ENSG00000174950		CD164L2
ENSG00000175003		SLC22A1
ENSG00000175065		DSG4
ENSG00000175087		PDIK1L
ENSG00000175106		TVP23C
ENSG00000175130		MARCKSL1
ENSG00000175147		TMEM51-AS1
ENSG00000175265		GOLGA8A
ENSG00000175287		PHYHD1
ENSG00000175305		CCNE2
ENSG00000175315		CST6
ENSG00000175318		GRAMD2A
ENSG00000175352		NRIP3
ENSG00000175505		CLCF1
ENSG00000175591		P2RY2
ENSG00000175643		RMI2
ENSG00000175697		GPR156
ENSG00000175792		RUVBL1
ENSG00000175868		CALCB
ENSG00000175874		CREG2
ENSG00000175920		DOK7
ENSG00000176102		CSTF3
ENSG00000176153		GPX2
ENSG00000176170		SPHK1
ENSG00000176194		CIDEA
ENSG00000176208		ATAD5
ENSG00000176358		TAC4
ENSG00000176387		HSD11B2
ENSG00000176428		VPS37D
ENSG00000176438		SYNE3
ENSG00000176532		PRR15
ENSG00000176563		CNTD1
ENSG00000176593		AC008969.1
ENSG00000176659		C20orf197
ENSG00000176732		PFN4
ENSG00000176797		DEFB103A
ENSG00000176809		LRRC37A3
ENSG00000176826		FKBP9P1
ENSG00000176890		TYMS
ENSG00000176919		C8G
ENSG00000176973		FAM89B
ENSG00000176974		SHMT1
ENSG00000177025		C19orf18
ENSG00000177042		TMEM80
ENSG00000177119		ANO6
ENSG00000177169		ULK1
ENSG00000177243		DEFB103B
ENSG00000177337		DLGAP1-AS1
ENSG00000177363		LRRN4CL
ENSG00000177409		SAMD9L
ENSG00000177410		ZFAS1
ENSG00000177427		MIEF2
ENSG00000177432		NAP1L5
ENSG00000177464		GPR4
ENSG00000177508		IRX3
ENSG00000177575		CD163
ENSG00000177602		HASPIN
ENSG00000177675		CD163L1
ENSG00000177679		SRRM3
ENSG00000177707		NECTIN3
ENSG00000177822		TENM3-AS1
ENSG00000177842		ZNF620
ENSG00000177971		IMP3
ENSG00000178026		LRRC75B
ENSG00000178033		CALHM5
ENSG00000178035		IMPDH2
ENSG00000178075		GRAMD1C
ENSG00000178104		PDE4DIP
ENSG00000178105		DDX10
ENSG00000178127		NDUFV2
ENSG00000178301		AQP11
ENSG00000178363		CALML3
ENSG00000178372		CALML5
ENSG00000178401		DNAJC22
ENSG00000178445		GLDC
ENSG00000178531		CTXN1
ENSG00000178538		CA8
ENSG00000178568		ERBB4
ENSG00000178623		GPR35
ENSG00000178685		PARP10
ENSG00000178719		GRINA
ENSG00000178726		THBD
ENSG00000178750		STX19
ENSG00000178776		C5orf46
ENSG00000178803		ADORA2A-AS1
ENSG00000178826		TMEM139
ENSG00000178852		EFCAB13
ENSG00000178860		MSC
ENSG00000178921		PFAS
ENSG00000178934		LGALS7B
ENSG00000178947		SMIM10L2A
ENSG00000178966		RMI1
ENSG00000179046		TRIML2
ENSG00000179057		IGSF22
ENSG00000179218		CALR
ENSG00000179222		MAGED1
ENSG00000179388		EGR3
ENSG00000179409		GEMIN4
ENSG00000179476		C14orf28
ENSG00000179477		ALOX12B
ENSG00000179528		LBX2
ENSG00000179583		CIITA
ENSG00000179593		ALOX15B
ENSG00000179766		ATP8B5P
ENSG00000179818		PCBP1-AS1
ENSG00000179820		MYADM
ENSG00000179826		MRGPRX3
ENSG00000179846		NKPD1
ENSG00000179869		ABCA13
ENSG00000179913		B3GNT3
ENSG00000180176		TH
ENSG00000180263		FGD6
ENSG00000180264		ADGRD2
ENSG00000180340		FZD2
ENSG00000180353		HCLS1
ENSG00000180535		BHLHA15
ENSG00000180537		RNF182
ENSG00000180543		TSPYL5
ENSG00000180596		H2BC4
ENSG00000180610		ZBTB12BP
ENSG00000180739		S1PR5
ENSG00000180758		GPR157
ENSG00000180801		ARSJ
ENSG00000180806		HOXC9
ENSG00000180861		LINC01559
ENSG00000180867		PDIA3P1
ENSG00000180871		CXCR2
ENSG00000180891		CUEDC1
ENSG00000180953		ST20
ENSG00000181016		LSMEM1
ENSG00000181143		MUC16
ENSG00000181333		HEPHL1
ENSG00000181350		LRRC75A
ENSG00000181418		DDN
ENSG00000181458		TMEM45A
ENSG00000181577		C6orf223
ENSG00000181585		TMIE
ENSG00000181634		TNFSF15
ENSG00000181652		ATG9B
ENSG00000181924		COA4
ENSG00000181982		CCDC149
ENSG00000182013		PNMA8A
ENSG00000182022		CHST15
ENSG00000182040		USH1G
ENSG00000182054		IDH2
ENSG00000182103		FAM181B
ENSG00000182141		ZNF708
ENSG00000182175		RGMA
ENSG00000182179		UBA7
ENSG00000182310		SPACA6
ENSG00000182379		NXPH4
ENSG00000182557		SPNS3
ENSG00000182574		Z97985.1
ENSG00000182575		NXPH3
ENSG00000182578		CSF1R
ENSG00000182667		NTM
ENSG00000182685		BRICD5
ENSG00000182816		KRTAP13-2
ENSG00000182873		PRKCZ-AS1
ENSG00000182898		TCHHL1
ENSG00000182902		SLC25A18
ENSG00000182938		OTOP3
ENSG00000182957		SPATA13
ENSG00000183018		SPNS2
ENSG00000183023		SLC8A1
ENSG00000183048		SLC25A10
ENSG00000183049		CAMK1D
ENSG00000183087		GAS6
ENSG00000183098		GPC6
ENSG00000183150		GPR19
ENSG00000183186		C2CD4C
ENSG00000183248		PRR36
ENSG00000183255		PTTG1IP
ENSG00000183323		CCDC125
ENSG00000183347		GBP6
ENSG00000183474		GTF2H2C
ENSG00000183484		GPR132
ENSG00000183486		MX2
ENSG00000183496		MEX3B
ENSG00000183570		PCBP3
ENSG00000183605		SFXN4
ENSG00000183615		FAM167B
ENSG00000183625		CCR3
ENSG00000183671		GPR1
ENSG00000183718		TRIM52
ENSG00000183760		ACP7
ENSG00000183762		KREMEN1
ENSG00000183763		TRAIP
ENSG00000183765		CHEK2
ENSG00000183770		FOXL2
ENSG00000183773		AIFM3
ENSG00000183876		ARSI
ENSG00000184005		ST6GALNAC3
ENSG00000184058		TBX1
ENSG00000184060		ADAP2
ENSG00000184156		KCNQ3
ENSG00000184162		NR2C2AP
ENSG00000184164		CRELD2
ENSG00000184178		SCFD2
ENSG00000184226		PCDH9
ENSG00000184330		S100A7A
ENSG00000184351		KRTAP19-1
ENSG00000184445		KNTC1
ENSG00000184454		NCMAP
ENSG00000184459		BPIFC
ENSG00000184497		TMEM255B
ENSG00000184502		GAST
ENSG00000184524		CEND1
ENSG00000184557		SOCS3
ENSG00000184564		SLITRK6
ENSG00000184584		STING1
ENSG00000184661		CDCA2
ENSG00000184669		OR7E14P
ENSG00000184675		AMER1
ENSG00000184678		H2BC21
ENSG00000184730		APOBR
ENSG00000184844		CYCSP45
ENSG00000184922		FMNL1
ENSG00000184925		LCN12
ENSG00000184949		FAM227A
ENSG00000184985		SORCS2
ENSG00000184988		TMEM106A
ENSG00000184992		BRI3BP
ENSG00000185013		NT5C1B
ENSG00000185022		MAFF
ENSG00000185046		ANKS1B
ENSG00000185112		FAM43A
ENSG00000185187		SIGIRR
ENSG00000185238		PRMT3
ENSG00000185338		SOCS1
ENSG00000185386		MAPK11
ENSG00000185442		FAM174B
ENSG00000185483		ROR1
ENSG00000185513		L3MBTL1
ENSG00000185518		SV2B
ENSG00000185585		OLFML2A
ENSG00000185615		PDIA2
ENSG00000185624		P4HB
ENSG00000185634		SHC4
ENSG00000185668		POU3F1
ENSG00000185745		IFIT1
ENSG00000185760		KCNQ5
ENSG00000185818		NAT8L
ENSG00000185873		TMPRSS11B
ENSG00000185885		IFITM1
ENSG00000185962		LCE3A
ENSG00000185972		CCIN
ENSG00000185989		RASA3
ENSG00000186007		LEMD1
ENSG00000186185		KIF18B
ENSG00000186204		CYP4F12
ENSG00000186205		MTARC1
ENSG00000186212		SOWAHB
ENSG00000186281		GPAT2
ENSG00000186395		KRT10
ENSG00000186462		NAP1L2
ENSG00000186474		KLK12
ENSG00000186480		INSIG1
ENSG00000186529		CYP4F3
ENSG00000186564		FOXD2
ENSG00000186603		HPDL
ENSG00000186615		KTN1-AS1
ENSG00000186638		KIF24
[truncated: 1,223 more rows]
